# Supplementary material for: Identification of the Roles of a Stemness Index Based on mRNA Expression in the Prognosis and Metabolic Reprograming of Pancreatic Ductal Adenocarcinoma
Source: Front Oncol. 2021 Apr 12;11:643465. doi: 10.3389/fonc.2021.643465 (PMC8071957; doi:10.3389/fonc.2021.643465)
Supplement: Supplementary file 7 [file Table_2.xlsx]

## Sheet: Sheet1
Supplementary table 2. Primer information of the genes validated by RT-qPCR.
Gene symbol	Primer(forward)	Primer(reverse)
MAGEH1	GAGCCGCAGAAGAGAACCG	GTGCTCGCTACCACAGAGG
MAPK3K	GGCGAATTATAGCGTTCAGCC	GGGACAACAGCAATATCCTAAGG
PODN	CGAAGAGAACGAATTTGCGGA	AACTCACGCAGGTCAATACCG
