# Supplementary material for: Identification of the Roles of a Stemness Index Based on mRNA Expression in the Prognosis and Metabolic Reprograming of Pancreatic Ductal Adenocarcinoma
Source: Front Oncol. 2021 Apr 12;11:643465. doi: 10.3389/fonc.2021.643465 (PMC8071957; doi:10.3389/fonc.2021.643465)
Supplement: Supplementary file 8 [file Table_3.xls]

Supplementary table3. The differentially expressed genes between samples with high and low mRNAsi.
gene	conMean	treatMean	logFC	pValue	fdr
ARF1	161.4994006	183.0753748	21.57597423	0.000825024	0.003164801
ADRM1	44.55498806	54.63402197	10.07903392	0.000616679	0.002480496
PRCP	7.984242847	5.816232423	-2.168010425	6.54E-07	8.70E-06
SMS	36.26195264	41.15326746	4.891314826	0.013093167	0.030217433
CILP	10.39682437	4.629597311	-5.76722706	1.42E-06	1.63E-05
DBI	36.64187389	46.62663423	9.984760336	7.64E-06	6.55E-05
FIBIN	12.81959957	8.326656565	-4.492943005	1.93E-07	3.25E-06
RHOQ	10.94074706	8.279189465	-2.661557591	4.79E-07	6.80E-06
MYH10	10.30387328	5.724049648	-4.57982363	2.22E-12	1.02E-09
SMOX	11.98755525	15.47661696	3.489061708	0.015128711	0.03401769
CDH11	14.18784994	9.033497197	-5.154352747	4.70E-07	6.71E-06
CYP1B1	15.67383003	8.804537268	-6.86929276	1.28E-06	1.51E-05
PTEN	11.38251667	8.965115254	-2.417401413	6.96E-06	6.06E-05
METTL26	19.3505675	24.94662051	5.596053007	0.000178386	0.000881009
PRRX1	10.14473253	6.189768107	-3.954964421	4.41E-07	6.37E-06
SF3B4	35.43393528	42.13679972	6.702864441	0.001177101	0.004237904
CYSTM1	84.71956722	136.8781965	52.15862926	0.003492084	0.010213131
KLF5	45.44302074	63.1225743	17.67955356	0.001391419	0.004868398
MFSD3	8.511640181	12.75039237	4.238752186	0.000135779	0.000711911
DEDD	13.62515625	15.65906055	2.033904299	0.001128513	0.00409263
PDLIM5	15.64453644	13.12026693	-2.524269515	0.000101219	0.000554092
GSTK1	34.27299125	40.72399775	6.451006496	0.000598791	0.002420299
UBALD2	42.92371792	60.14858127	17.22486335	7.51E-05	0.000428398
MRPS35	25.78295306	35.4772162	9.694263142	2.73E-08	7.08E-07
CBX6	10.68674383	7.276003324	-3.410740509	2.37E-05	0.000164968
SPCS1	15.10397315	17.34824338	2.244270228	0.000370829	0.001629887
AKAP1	14.26231264	18.48698607	4.224673432	0.002094047	0.00676819
TMSB10	2628.434514	3347.678754	719.2442396	0.00280206	0.008568287
MRPL57	15.17789965	18.00217408	2.824274432	0.003537127	0.010303625
RPL18A	90.73775667	130.1397856	39.40202897	2.28E-06	2.41E-05
PDIA4	75.75991181	90.32335592	14.56344411	0.016515542	0.036599384
YDJC	9.830348236	13.45131932	3.620971088	0.000219138	0.001048099
TNIP2	18.84142458	21.90642263	3.06499805	0.004556424	0.012663983
NDUFB2	14.7770606	17.020635	2.243574403	0.011303709	0.026815005
CCL17	9.677093155	5.801450332	-3.875642823	0.013540095	0.031075668
SMIM20	12.8615514	15.1732503	2.311698893	1.48E-05	0.000113169
ORMDL2	10.96833713	13.14278631	2.174449185	0.003317081	0.009768009
VIM	233.4798628	155.82256	-77.65730278	3.59E-08	8.76E-07
NSUN5	7.512278083	9.653580099	2.141302015	1.45E-06	1.66E-05
AMOTL2	11.19319458	8.874298282	-2.318896302	0.000108092	0.000585527
PRSS8	60.06550944	72.12926493	12.06375549	0.010798612	0.025838867
TIMM10	22.54859056	27.48279662	4.934206064	0.003582699	0.010416832
ARHGEF40	14.19337514	10.48617161	-3.707203533	9.32E-05	0.000516144
APBB1	7.488464694	4.897115963	-2.591348731	7.11E-07	9.28E-06
PLAC8	11.18531772	18.21419386	7.028876134	0.019007849	0.041131793
ARHGAP1	33.17145958	29.27106894	-3.90039064	0.001051634	0.003871473
DTX3	8.482229819	6.30994669	-2.172283129	1.77E-07	3.06E-06
C3	207.588169	157.1372803	-50.45088875	0.003317081	0.009768009
ALDH1B1	19.88135906	13.43076839	-6.450590661	5.64E-05	0.000337457
TAF7	43.03668194	47.03741831	4.000736365	0.016696518	0.036908248
COX6A1	52.50564819	67.76289521	15.25724702	0.000412352	0.001779645
CDC42EP5	30.91336461	46.12943635	15.21607174	0.012238277	0.028605878
GLG1	19.47987236	17.3665003	-2.113372065	0.005906611	0.015713432
DNPH1	21.78106318	30.5799511	8.798887918	1.68E-05	0.000124996
TMEM147	31.85115986	38.42297113	6.571811266	2.82E-05	0.000189416
LDLR	24.42133807	34.17097448	9.749636409	0.023730116	0.049596462
APOLD1	7.755247083	4.414256499	-3.340990585	1.21E-05	9.56E-05
SYNM	9.869866044	2.840835058	-7.029030987	0.00185498	0.006132742
TNFRSF1B	21.415044	17.00962242	-4.405421577	0.000276976	0.001279879
FUT3	19.71495836	27.43097269	7.716014329	0.002038601	0.006623454
EBP	18.74685021	28.45047731	9.703627102	5.32E-07	7.41E-06
MRGPRF	7.295713319	3.243612645	-4.052100674	8.66E-11	1.08E-08
GALE	17.65576718	23.64230938	5.9865422	0.015465444	0.034630662
NUDT1	5.891389389	8.011302944	2.119913555	0.000121192	0.000645511
RPL27A	85.21688708	120.1603451	34.94345799	5.65E-06	5.12E-05
STX10	22.17716204	24.89264589	2.715483846	0.018405216	0.040029974
MFAP5	17.241089	9.504449001	-7.736639999	8.72E-07	1.11E-05
COX6C	24.86165736	36.00907296	11.1474156	3.29E-07	5.06E-06
PPARG	9.015773528	13.68608366	4.670310134	0.008868733	0.022000906
HNRNPAB	61.20320611	72.57643845	11.37323234	0.000172789	0.000857113
RPL39	44.15174528	65.54787268	21.3961274	1.12E-07	2.13E-06
ILF2	59.703685	69.34351282	9.639827817	0.002122285	0.006843433
TIMP3	4.162032365	1.956922074	-2.205110291	4.68E-11	7.36E-09
GOT2	21.04326181	23.58483423	2.54157242	0.004556424	0.012663983
PRAF2	16.43746469	13.05474401	-3.38272068	0.000129336	0.000683611
KIF22	7.685584194	10.22273752	2.537153327	8.08E-06	6.85E-05
PDLIM3	9.748997181	5.315972414	-4.433024766	6.70E-10	4.55E-08
CYR61	130.7161168	83.28716676	-47.42895004	8.44E-05	0.00047233
SCRIB	14.42488065	18.36368915	3.938808502	0.009185105	0.022663527
POLR2A	22.14096889	18.30098582	-3.839983072	3.25E-05	0.000213448
COL1A2	654.8808875	366.4867452	-288.3941423	8.95E-09	2.92E-07
TMEM238	4.81714451	10.17680249	5.359657983	1.76E-06	1.96E-05
SMPD1	20.12845417	15.6331302	-4.495323969	7.25E-07	9.43E-06
TPM1	45.51527764	32.22608303	-13.28919461	3.48E-05	0.000225887
NPM3	18.54465953	29.89054887	11.34588935	8.95E-09	2.92E-07
RALGDS	13.42493306	11.1513858	-2.273547253	0.002392596	0.007552334
RPS28	109.3259069	154.9273539	45.601447	2.52E-06	2.61E-05
ATP5F1D	22.66303988	30.71071792	8.04767804	0.00280206	0.008568287
ACTN1	46.29341347	36.49792323	-9.795490247	0.000202526	0.000983416
FAM19A5	7.207480611	4.504247825	-2.703232786	2.44E-09	1.13E-07
RPL23	88.71747708	111.6577131	22.94023602	0.000348891	0.001549364
MRPL37	20.87001583	25.1711707	4.301154871	0.000952123	0.003561073
ADAP1	7.014671228	12.3013202	5.286648972	0.002038601	0.006623454
TSEN54	9.123080014	11.21148742	2.088407409	0.012947117	0.02996388
SGCB	13.70310394	11.29600914	-2.407094804	7.89E-05	0.000447334
POLR2J	20.81458342	27.51372354	6.699140119	4.67E-06	4.37E-05
CNOT11	19.81017307	22.80377554	2.993602466	0.000365226	0.001610393
PLEK2	33.80537688	49.06753337	15.26215649	0.000444627	0.001900452
MT-ND5	1688.67671	1408.986545	-279.6901647	0.007883279	0.019958867
CHRDL2	4.552596993	1.489109519	-3.063487474	0.002876218	0.008741254
CRB3	12.03519819	17.33894858	5.303750383	0.000333241	0.00149375
LAMB2	44.85143944	33.22189044	-11.62954901	7.95E-09	2.73E-07
RPS25	265.0701819	355.0881451	90.01796313	5.90E-08	1.29E-06
SAMHD1	23.29371439	16.42140656	-6.872307826	9.55E-06	7.87E-05
RGL1	6.435347583	4.299992141	-2.135355442	1.53E-06	1.74E-05
HINT1	69.70340722	87.59033901	17.88693179	2.06E-07	3.42E-06
RPN1	80.28493667	91.22201732	10.93708066	0.002913965	0.00882359
LAGE3	12.97416969	16.68624738	3.712077686	0.000644446	0.002571367
SNRPD3	29.31862181	34.57009746	5.251475659	0.000348891	0.001549364
MS4A7	9.512095775	5.095255693	-4.416840082	1.14E-07	2.16E-06
TREM2	20.99161878	16.31044363	-4.681175147	0.006509323	0.017071855
MMP14	214.0257215	154.4327677	-59.59295378	0.000581386	0.002363796
RBFOX2	10.68152829	8.146067521	-2.535460771	9.85E-07	1.23E-05
SART1	18.21845213	20.87818897	2.659736847	0.004172778	0.01181447
NR2F1	7.862628639	4.704990676	-3.157637963	8.14E-09	2.73E-07
STARD10	24.751695	36.79669724	12.04500224	0.000472129	0.001996024
FXYD5	72.71465556	87.6023593	14.88770374	0.001372271	0.004821776
NOP14	11.6342795	13.73939273	2.105113232	0.000190096	0.000930701
ATP5ME	63.80006778	107.3520261	43.55195828	1.03E-05	8.32E-05
FNBP1	8.403120292	6.318066634	-2.085053658	5.21E-07	7.30E-06
TMEM208	22.14903458	28.03291803	5.883883445	1.59E-05	0.000120125
FOXQ1	20.54844571	30.53990515	9.991459447	0.001210559	0.004339495
SDHAF1	9.964307486	11.96634615	2.002038669	0.004499729	0.012545709
C1orf162	8.544370583	6.118505694	-2.425864889	0.000119233	0.000636989
PARVA	13.90071061	11.53149532	-2.369215287	6.14E-05	0.000362069
CHST14	9.487668111	7.446225099	-2.041443013	3.36E-07	5.13E-06
MBNL1	15.43007561	13.05007361	-2.380002005	0.000137994	0.000719571
CTSE	253.5681424	399.6909247	146.1227824	0.015636271	0.034956466
MATN3	18.36219771	9.99359889	-8.368598818	0.000756516	0.00293922
SFRP4	78.1483895	36.80768542	-41.34070408	2.27E-08	6.19E-07
KISS1	1.441004481	5.60958502	4.16858054	0.001984505	0.006473094
PCBD1	31.48286514	44.68298718	13.20012204	1.53E-08	4.53E-07
VPS37B	13.69636899	16.64780068	2.95143169	0.023730116	0.049596462
LTBP3	23.18726194	18.47548148	-4.711780466	1.80E-06	1.98E-05
PPIA	60.15577389	79.94954408	19.7937702	1.16E-10	1.30E-08
S100A11	1022.18124	1413.652008	391.4707682	3.67E-05	0.000235526
BUD23	9.745569181	12.76432785	3.018758665	9.61E-08	1.89E-06
PPP4C	35.56990556	44.3191062	8.749200642	6.68E-05	0.000388407
RPS3A	136.1951853	164.3238737	28.12868838	0.00193173	0.00633924
VCAN	46.95255583	29.98410693	-16.9684489	4.90E-07	6.92E-06
TMEM97	13.17679682	17.46638039	4.289583575	0.001511575	0.005192278
SLC45A3	9.550981847	14.95943991	5.40845806	0.002765639	0.008486166
RPS5	121.2325724	157.8512146	36.61864229	9.21E-06	7.65E-05
NSDHL	12.62071757	15.39939955	2.77868198	1.71E-05	0.000126891
IFRD2	11.50630239	14.41638451	2.910082118	0.000801573	0.003087238
SNAI1	9.540291528	5.607782606	-3.932508922	9.19E-08	1.82E-06
VWF	21.02819638	14.01327438	-7.014921995	1.18E-06	1.41E-05
HIGD2A	69.70510264	82.53888873	12.83378609	0.003492084	0.010213131
NAXE	32.80056889	43.9696931	11.16912421	1.07E-06	1.30E-05
ZFAND2A	8.903317583	12.85560775	3.952290163	0.001177101	0.004237904
UQCR11	23.03429903	27.64869186	4.614392831	0.008462057	0.021156847
TTLL12	18.00156963	23.42622192	5.42465229	0.007977209	0.020139209
DES	205.6718983	36.76444183	-168.9074564	0.000196219	0.000956153
SGK1	11.80094501	8.383704028	-3.417240986	1.88E-05	0.000136714
MRPL9	18.39987911	22.27213938	3.872260269	2.89E-06	2.91E-05
SLCO2B1	8.896259824	6.067444258	-2.828815566	4.44E-05	0.000276006
SH3RF1	10.80759042	13.86072718	3.053136766	0.02026506	0.043436119
TMEM106C	14.11027688	16.94702268	2.836745801	0.006588428	0.017246548
IRAK2	6.111277667	8.38927897	2.278001304	0.013389643	0.030792957
C6orf223	3.440878086	5.619836806	2.17895872	0.0054881	0.014793337
EIF3D	45.63735861	53.87775042	8.240391811	0.000572862	0.002336019
ADGRL4	8.312688069	4.983896789	-3.328791281	3.84E-08	9.25E-07
MRPS26	24.55842611	30.67053901	6.112112903	0.005693888	0.015255347
DPM1	24.00385504	26.47298535	2.46913031	0.019007849	0.041131793
STAP2	14.24545286	21.36497613	7.119523266	3.03E-05	0.000200926
EBPL	12.97406858	18.81877483	5.844706248	4.37E-09	1.76E-07
ATP6AP2	59.4318475	54.82443352	-4.607413979	0.017249933	0.037908955
CD2BP2	22.60499236	24.73134408	2.126351723	0.013540095	0.031075668
PPA1	28.63756556	40.21853169	11.58096613	6.59E-08	1.41E-06
MRPL10	14.33611582	16.46675376	2.130637941	0.000348891	0.001549364
NUTF2	20.62689119	25.16219417	4.535302975	5.36E-05	0.000323473
MAP4	22.49920694	19.13092549	-3.368281451	0.000196219	0.000956153
PKIG	18.38330094	13.53989249	-4.843408451	2.19E-07	3.60E-06
SLCO4A1	7.325742403	10.99883177	3.673089365	0.012947117	0.02996388
MRC2	34.69301786	21.15609948	-13.53691838	2.34E-10	2.22E-08
RAPGEFL1	10.69373481	17.72215618	7.028421371	0.010553668	0.02535534
COPZ1	36.82639194	43.22830662	6.401914675	0.000147195	0.000755811
PAFAH1B1	15.69638018	12.91113841	-2.785241772	2.89E-06	2.91E-05
THBS3	12.18879417	9.318317915	-2.870476251	2.52E-06	2.61E-05
ITGB1	104.2788069	79.02441369	-25.25439325	4.00E-05	0.000253183
IHH	5.751536561	12.42202339	6.670486829	0.01237723	0.028876329
CFH	19.82905317	13.17881079	-6.650242378	5.00E-07	7.03E-06
GPNMB	50.87167458	29.89902218	-20.9726524	6.74E-08	1.43E-06
ANTXR1	46.95359333	29.43531075	-17.51828259	1.93E-07	3.25E-06
MSRB1	14.79964079	17.25462831	2.454987518	0.003360066	0.009880536
CPA3	15.46671431	8.289845314	-7.176868993	1.80E-06	1.98E-05
COA3	22.44831528	26.51591042	4.067595145	0.013093167	0.030217433
FBLN5	18.73212414	9.99499607	-8.737128068	1.03E-08	3.27E-07
TMEM9B	19.95070528	22.84306563	2.892360356	0.004333459	0.012153058
GNB1	64.77019278	57.36907789	-7.40111489	0.001781041	0.005935688
COX5A	43.31813653	61.79826423	18.4801277	4.82E-08	1.10E-06
TUFM	75.19554653	90.83317338	15.63762685	1.26E-06	1.49E-05
CD276	25.91749847	20.9484682	-4.969030275	0.000539914	0.002225041
MFGE8	31.10773944	21.73067673	-9.377062712	1.33E-06	1.56E-05
EDIL3	16.00424753	9.578681677	-6.42556585	4.95E-06	4.57E-05
HSP90AB1	312.3223569	376.9557127	64.63335573	0.000479249	0.002018564
FOXF1	5.276756661	2.988811939	-2.287944722	1.69E-09	8.81E-08
TK1	14.78714263	24.81499454	10.02785191	7.14E-05	0.000410987
ZNF581	10.16780207	12.42246076	2.254658691	0.002011386	0.006552172
BCL2L1	56.32499542	70.44023324	14.11523782	0.001686667	0.005677533
MAD2L1BP	10.48537656	12.68598058	2.200604022	0.001262396	0.004495476
RFTN1	13.17057472	9.616120268	-3.554454455	8.72E-07	1.11E-05
CDK7	8.249153903	10.35675639	2.107602492	3.03E-05	0.000200926
RPP25L	14.65527818	17.05645335	2.401175172	0.000572862	0.002336019
FLNC	10.05836375	4.57739161	-5.480972142	6.68E-05	0.000388407
SORBS1	6.688074444	3.422703275	-3.26537117	5.30E-09	2.07E-07
SGCE	13.46610244	8.273473648	-5.192628797	1.00E-09	5.98E-08
C11orf96	33.66935546	21.44980434	-12.21955112	0.000196219	0.000956153
MYDGF	55.28957542	68.92566169	13.63608627	9.17E-05	0.000509039
PRPF19	38.04179694	44.39262423	6.350827281	8.87E-06	7.40E-05
CHMP2A	56.13912986	68.5328093	12.39367943	0.000285689	0.001313301
CNN1	44.09431078	13.27854232	-30.81576845	1.19E-08	3.68E-07
OMD	5.539891453	2.719916069	-2.819975384	1.36E-07	2.51E-06
HMOX1	17.43161638	14.37533135	-3.056285023	0.004279286	0.012041914
MIEN1	15.95448378	27.55735575	11.60287197	3.42E-05	0.000222683
ECH1	56.25045472	61.59110775	5.340653024	0.010313679	0.024913692
STMN2	13.07419777	7.3307572	-5.743440571	0.000472129	0.001996024
ERG28	18.06541244	21.81606775	3.750655302	0.003191112	0.009462117
GGCT	16.50260097	21.52755562	5.024954647	4.79E-07	6.80E-06
BIRC5	3.499171976	6.328322338	2.829150362	1.84E-06	2.01E-05
JTB	84.65726958	107.8162449	23.15897535	5.45E-05	0.000327595
ID2	26.73185875	22.83665407	-3.89520468	0.002094047	0.00676819
APEH	17.82268825	21.12720746	3.304519215	0.000184154	0.00090625
SDHA	12.45166697	15.37162283	2.919955859	2.68E-05	0.000182523
PRSS23	19.03055124	13.10157769	-5.928973546	2.03E-08	5.67E-07
ATP8B2	7.511045347	4.444740306	-3.066305042	4.94E-11	7.62E-09
SPINT2	119.36785	135.7394259	16.37157592	0.005096542	0.013943646
PBDC1	20.86377944	23.48109352	2.617314077	0.00612647	0.016197718
ATP5MD	50.69087736	68.06525423	17.37437686	1.47E-06	1.69E-05
SPOCK1	10.43077739	6.656697046	-3.774080342	2.19E-07	3.60E-06
ANXA6	44.20853736	29.09647087	-15.11206649	5.64E-08	1.25E-06
ADGRG1	28.02254528	34.61668169	6.594136412	0.004225728	0.011942608
MFAP4	84.75950357	39.75090173	-45.00860184	1.29E-09	7.32E-08
HTRA3	85.88156708	57.10634921	-28.77521787	2.54E-05	0.000174634
PRDX5	242.9752844	300.9640173	57.98873288	0.004225728	0.011942608
ENG	53.91979917	35.97355	-17.94624917	1.08E-09	6.39E-08
C19orf48	10.38150782	16.04277238	5.661264561	1.47E-06	1.69E-05
MRPL51	40.61347986	53.06069944	12.44721958	0.002209108	0.007062892
KLF10	22.70690572	16.48915269	-6.217753032	4.50E-07	6.48E-06
EGFL7	15.45274865	11.18242762	-4.270321033	0.000175567	0.000869156
UBL4A	17.89506833	20.57529113	2.680222793	0.000625809	0.002510714
SELENOM	21.59308663	17.48165172	-4.111434907	0.0054881	0.014793337
SNRPN	16.99239557	13.22448358	-3.767911992	0.0024245	0.007629772
PA2G4	27.54024375	33.14059324	5.600349489	0.000190096	0.000930701
NNMT	93.85604139	78.81610521	-15.03993618	0.00193173	0.00633924
VSIG2	51.89191885	91.6334557	39.74153686	0.009078546	0.022458598
RPS9	157.9422968	196.1660746	38.22377784	0.000531958	0.002198086
KRT19	707.3344508	932.297093	224.9626421	0.004849721	0.013347748
RAB20	29.47364736	33.26252648	3.788879118	0.016696518	0.036908248
RNF39	4.364294875	6.975307728	2.611012853	0.002238765	0.007135669
COX6B1	149.2919578	189.3300538	40.03809603	2.68E-05	0.000182523
NOP58	17.45838319	21.53484706	4.076463862	0.000162086	0.0008141
THOC7	20.76243569	23.38524113	2.622805432	0.015128711	0.03401769
CLIC1	255.4085543	342.110978	86.70242372	1.87E-06	2.05E-05
RAB3IL1	8.421933903	5.205795894	-3.216138008	3.11E-10	2.69E-08
FERMT1	10.88212592	16.87467158	5.992545661	3.93E-05	0.000249221
HM13	15.99627917	19.94569282	3.94941365	9.73E-06	7.97E-05
LGALS9	22.67179107	27.52910411	4.857313043	0.017437947	0.038254457
EGR3	5.626480433	3.522049355	-2.104431078	0.009734825	0.023741656
GPX7	9.238640417	7.167867662	-2.070772755	0.000328171	0.001476356
GPR68	5.868388861	3.55369022	-2.314698641	5.55E-07	7.62E-06
PLOD2	13.72668488	10.42267562	-3.304009255	0.000170053	0.000846243
RHEB	17.00594313	19.02385369	2.017910565	0.004120431	0.011674242
DAPK1	12.50128801	10.233976	-2.267312014	0.007166798	0.018468631
LAPTM5	92.13550903	76.00412169	-16.13138734	0.000556161	0.002282151
CCDC69	8.231281528	5.512322704	-2.718958824	0.001280126	0.00454558
ADAMTS1	14.87575722	7.590007732	-7.28574949	1.46E-05	0.000111475
ACKR3	17.34461158	11.97958094	-5.36503064	1.46E-05	0.000111475
ERBB3	24.79219861	31.72068948	6.928490868	0.004279286	0.012041914
ACSL5	33.61060089	47.29426821	13.68366732	0.007081476	0.018279098
DNAJB1	49.59184625	70.64594577	21.05409952	0.012517579	0.02913809
OLFML3	30.63804256	17.42270555	-13.21533701	7.58E-09	2.68E-07
GSDMD	16.59337126	21.34824963	4.75487837	0.004556424	0.012663983
PHLDA2	39.65439542	60.86752315	21.21312774	0.001490907	0.00513691
H6PD	17.49784753	13.24780538	-4.250042147	8.08E-06	6.85E-05
FAM198B	13.57048921	8.401513732	-5.168975476	1.72E-08	4.97E-07
ID4	7.008324153	4.132530248	-2.875793905	1.14E-07	2.16E-06
IRF3	19.44716532	23.22077206	3.773606737	0.013240671	0.030501183
SDC2	18.16273335	11.83544156	-6.327291784	1.32E-09	7.37E-08
NEXN	6.981226708	3.487084607	-3.494142101	2.74E-10	2.45E-08
GRTP1	5.359890222	8.078437958	2.718547736	6.56E-05	0.000384078
RPL4	194.2010175	228.1555338	33.9545163	0.004730411	0.013062792
POP7	18.93509857	22.98009523	4.044996656	2.05E-05	0.000147276
CLMP	7.104485847	3.957460911	-3.147024936	3.35E-08	8.30E-07
PRELID3B	22.77497153	29.59906654	6.824095007	7.64E-05	0.000434225
ANKH	12.18039804	8.715209831	-3.465188211	5.78E-07	7.89E-06
HSD17B14	8.102366361	5.268069428	-2.834296933	5.32E-07	7.41E-06
CENPX	13.81644197	19.49474356	5.678301591	3.67E-05	0.000235526
CTSL	62.15782861	50.11206768	-12.04576094	0.000873847	0.003309162
FAU	168.4422903	222.1993127	53.7570224	8.54E-07	1.09E-05
NCF2	14.17152913	10.17149874	-4.000030386	0.001450351	0.005039106
CNPPD1	28.19508194	31.99882451	3.803742563	0.002765639	0.008486166
HNRNPA2B1	79.58948236	86.50554	6.916057639	0.003818671	0.010951677
CYS1	10.64654961	6.299227961	-4.347321651	4.21E-05	0.000265026
PSMB5	49.68642167	56.58325324	6.896831573	0.000501212	0.002090514
COL16A1	24.68131893	19.80317521	-4.878143719	1.93E-08	5.45E-07
F2RL2	7.440783893	4.910417395	-2.530366499	3.54E-05	0.000228897
TECR	16.94204253	19.96859579	3.026553261	0.001144499	0.004144554
PITX1	8.035458933	12.93623368	4.900774746	0.002876218	0.008741254
F2R	34.12257056	23.1741201	-10.94845046	6.96E-07	9.12E-06
GADD45GIP1	23.45897819	30.12507154	6.666093341	0.001128513	0.00409263
RAB34	19.79845292	15.12851666	-4.669936255	0.000276976	0.001279879
SCARA3	10.87570831	6.992232338	-3.883475968	1.95E-06	2.12E-05
HP1BP3	22.22573861	18.55258783	-3.67315078	9.79E-05	0.000538748
COL3A1	1155.376414	643.7457285	-511.6306854	2.56E-09	1.18E-07
CD53	30.09184835	25.06097655	-5.030871798	0.000276976	0.001279879
COX5B	53.21663208	71.02946944	17.81283735	1.07E-05	8.57E-05
PDGFC	13.89750371	9.993410886	-3.904092822	3.31E-06	3.27E-05
SDR16C5	9.583134931	15.82859662	6.24546169	0.000458186	0.001947015
BOC	5.311476464	2.259462913	-3.052013551	1.20E-11	3.92E-09
MAN1A1	25.13200225	15.57410031	-9.55790194	5.04E-08	1.14E-06
GARS	24.48659125	28.73474437	4.248153116	0.007166798	0.018468631
MLXIP	11.08528676	9.063181718	-2.022105046	4.59E-05	0.000284376
VSIG4	20.34490847	13.73467265	-6.610235817	0.000607674	0.002450622
OST4	155.2313539	181.0245818	25.79322794	0.000370829	0.001629887
GUK1	49.93290625	58.45552014	8.522613891	0.014156941	0.032241173
SELENOS	18.70990701	21.80616124	3.096254226	0.007977209	0.020139209
MRPL47	18.05867136	21.65145637	3.592785005	5.93E-05	0.000352528
LRIG1	11.93965093	9.819110085	-2.120540846	0.02092044	0.044609921
MSMO1	26.69190564	37.92988879	11.23798315	0.000479249	0.002018564
MFSD1	16.93704431	14.21824385	-2.71880046	0.000388121	0.001693309
CHRDL1	9.615197541	3.123853439	-6.491344102	3.31E-06	3.27E-05
NCOR2	19.57129976	16.88156949	-2.689730271	0.001757003	0.005863443
44447	13.23136903	10.88513977	-2.346229253	4.36E-05	0.000272525
OGN	10.09323433	3.347386465	-6.745847865	4.76E-06	4.44E-05
LMAN2	76.35714625	88.55205465	12.1949084	0.009962798	0.024169515
LGALS1	398.7085472	296.4576151	-102.2509322	0.001298085	0.004597522
KRT8	367.4793671	465.9765573	98.49719024	0.005421011	0.014647461
INMT	9.530897285	5.603091028	-3.927806257	8.41E-08	1.69E-06
SLC35A2	14.64170599	17.62070062	2.978994634	0.003537127	0.010303625
TALDO1	49.08289639	65.46062873	16.37773234	3.06E-06	3.06E-05
TCN2	15.33924133	12.17529545	-3.163945883	0.001128513	0.00409263
PLA2G7	6.735884113	4.49875843	-2.237125683	0.00262424	0.00814078
PREP	11.46093533	14.48054375	3.019608413	0.006509323	0.017071855
SCAMP3	29.22069097	35.50449014	6.283799169	0.003966947	0.011311626
HIST1H4I	5.595963111	8.319933545	2.723970434	0.000343599	0.001530242
TSPAN9	17.30060956	12.29681255	-5.003797006	7.99E-11	1.01E-08
LRPPRC	10.46974906	12.72191108	2.252162029	0.000125202	0.000663736
SCG2	27.94981668	12.92223447	-15.02758221	0.000556161	0.002282151
FBL	53.49629319	66.31303056	12.81673737	5.34E-06	4.87E-05
FBXL6	6.771127736	9.359769718	2.588641982	0.002209108	0.007062892
EIF3F	13.98971208	16.62097276	2.631260677	0.001830026	0.006064769
TBCA	18.98228399	22.35270775	3.37042376	0.000607674	0.002450622
EFNA1	41.41901431	74.04362763	32.62461333	0.00024076	0.001134907
SEC31A	25.36511847	22.50941262	-2.855705853	0.001553705	0.005313483
APRT	44.87826875	62.10692099	17.22865224	1.47E-06	1.69E-05
TST	32.42173826	49.1947422	16.77300393	0.003722638	0.010738245
NCS1	7.948708528	4.958207211	-2.990501317	1.40E-08	4.20E-07
ERAL1	16.70472785	18.80426148	2.099533632	0.000625809	0.002510714
TMEM204	27.31541371	18.29670268	-9.018711032	5.97E-09	2.24E-07
BANF1	54.94860542	65.81938718	10.87078177	0.000164702	0.000824238
COL14A1	23.91424042	9.870758606	-14.04348181	1.00E-07	1.96E-06
SRSF11	16.73310379	14.6415202	-2.091583594	0.001262396	0.004495476
HCLS1	14.68982494	11.31773624	-3.372088705	2.41E-05	0.000167264
ERH	49.96917889	58.67140648	8.70222759	0.000437989	0.0018766
CKLF	13.47368579	17.18051851	3.706832715	0.001957955	0.006404992
GUCY1A1	6.235859917	3.658761431	-2.577098486	3.28E-08	8.21E-07
COL4A1	112.799809	77.33012575	-35.46968328	1.93E-07	3.25E-06
NXN	11.26642179	8.333721542	-2.932700249	3.50E-07	5.30E-06
SLC25A5	139.8941088	179.6973237	39.80321491	2.55E-07	4.07E-06
RPL9	114.0839457	155.9113737	41.82742797	0.000167357	0.000834836
FA2H	15.4069505	24.1968027	8.789852204	0.000412352	0.001779645
QSOX1	55.95989306	67.06726958	11.10737652	0.014000448	0.031943345
PALM	6.870800417	3.634108662	-3.236691755	1.41E-14	5.84E-11
ASS1	56.59194597	73.62719225	17.03524628	0.007698385	0.019570537
PYGL	9.855627208	7.764820325	-2.090806883	0.007517388	0.019192903
STN1	16.91025807	21.49322424	4.58296617	0.000290141	0.00132934
RPIA	11.72928194	14.84007749	3.110795549	4.59E-05	0.000284376
MYEOV	14.27473977	22.53991276	8.265172994	0.007340215	0.018802395
ETFA	13.66375851	16.77186177	3.108103261	5.27E-05	0.000319093
CRYL1	16.11436769	20.40286814	4.288500446	0.022286805	0.047111028
SEMA4G	7.069732736	11.07531586	4.005583122	0.013093167	0.030217433
MTMR11	18.02641706	28.54555887	10.51914182	0.009185105	0.022663527
SSBP1	9.995524444	12.21591487	2.220390429	5.98E-06	5.34E-05
CAPG	100.6420738	122.0994777	21.457404	0.008562132	0.021372636
CDK2AP1	23.45941325	20.89096089	-2.568452363	0.000365226	0.001610393
SNRPD1	7.938324069	11.30829145	3.369967381	5.97E-09	2.24E-07
DPT	23.88204522	11.10097819	-12.78106703	2.16E-05	0.000153427
C3AR1	10.28237269	7.170827848	-3.111544844	0.000127253	0.000673748
LAMP5	20.67477146	12.23710449	-8.43766697	2.45E-05	0.000169497
WBP1L	26.68815083	21.11438448	-5.573766354	4.41E-06	4.15E-05
ALDOC	7.437985083	9.740124737	2.302139653	0.011696187	0.027587988
SEPHS2	35.93142292	43.80086197	7.869439055	0.001410813	0.004926541
GSTP1	268.2783603	367.5171276	99.23876733	1.81E-05	0.000132903
METTL7B	9.894255056	15.79266759	5.898412537	0.000836987	0.003200804
SMG5	21.86231315	25.01150918	3.14919603	0.007081476	0.018279098
UBXN1	38.83064819	47.21414648	8.383498284	0.000167357	0.000834836
PSMB3	80.60026625	105.3152893	24.71502305	2.49E-05	0.000172238
ITGA7	5.389618288	3.001497487	-2.3881208	2.58E-05	0.000177063
EIF6	76.26316653	102.2371737	25.97400713	2.34E-07	3.80E-06
HSD11B1	8.647496557	5.96036109	-2.687135467	0.000394051	0.001714963
FBLN2	37.4977825	19.14495185	-18.35283065	3.36E-10	2.80E-08
KCNN4	34.39201014	45.19409586	10.80208572	0.001430456	0.004985323
ST6GALNAC6	13.13200065	10.35385332	-2.778147329	3.97E-09	1.63E-07
SERPINB1	64.07282083	97.03189986	32.95907903	0.000113534	0.000609423
BPNT1	12.76116842	15.29927617	2.538107752	0.009401578	0.023087585
ANKRD22	11.86958969	18.65176309	6.782173399	0.008265041	0.020743601
CLNS1A	12.39462164	15.76657528	3.371953643	1.96E-09	9.65E-08
HSPB6	31.26176608	12.66414551	-18.59762058	2.12E-08	5.86E-07
REEP6	7.664858694	10.36567815	2.700819453	0.011048596	0.026305274
GLIPR2	12.43985957	8.174642817	-4.265216753	3.97E-07	5.89E-06
FAM168A	10.39054649	7.755581831	-2.634964655	4.70E-07	6.71E-06
RPL7A	381.5364222	470.9450859	89.40866369	0.001022263	0.003777901
SYDE1	7.859847556	5.019455183	-2.840392372	3.12E-11	5.62E-09
EIF3K	53.67849556	61.51324817	7.834752613	0.002209108	0.007062892
PRELID1	22.27403056	27.43329282	5.159262261	5.43E-07	7.54E-06
RPS15A	51.83398111	64.45860113	12.62462002	0.000212345	0.001021116
GNAI2	55.12916347	46.52373056	-8.605432909	3.73E-05	0.000239157
SIRPA	15.94575825	11.4474714	-4.498286853	1.02E-05	8.26E-05
CEACAM1	13.8157679	18.05346717	4.237699266	0.008868733	0.022000906
SNX3	63.62280597	58.14698676	-5.475819212	0.015636271	0.034956466
GPRC5A	74.09586701	100.8470761	26.75120913	0.009292779	0.022870143
CD52	39.34119197	35.96983475	-3.371357226	0.009292779	0.022870143
ISLR	132.2859531	75.91701965	-56.36893341	3.43E-09	1.47E-07
STOML2	39.73209514	45.32145268	5.589357537	8.16E-05	0.000458939
SF3B2	22.401015	24.64166739	2.240652394	0.00023334	0.001105382
CRIM1	15.77487332	13.26643548	-2.508437841	0.001097158	0.003996423
DNAJB11	13.27389831	15.37569187	2.101793568	0.002038601	0.006623454
SNRPG	16.56390404	22.21543411	5.651530071	7.70E-08	1.57E-06
NT5DC2	13.36164072	11.23056856	-2.131072159	0.009734825	0.023741656
ARAP1	16.0954466	13.36734624	-2.728100358	2.32E-05	0.000163071
OLFML2B	33.82107256	18.65758583	-15.16348672	2.07E-08	5.76E-07
ARL4C	34.73571629	30.06160173	-4.674114559	0.00478973	0.013197258
GAS6	39.96034569	30.29298565	-9.667360047	1.91E-05	0.000139026
WIPF1	10.62572306	7.598748683	-3.026974372	1.14E-07	2.16E-06
SMG7	11.75639388	13.78054825	2.024154379	0.000264372	0.00123218
PCDH1	28.39619299	34.83917297	6.442979986	0.022053826	0.046705979
APH1A	63.0146975	77.20339042	14.18869292	1.66E-06	1.86E-05
ENPP2	9.569149639	6.774163692	-2.794985947	0.003628805	0.010526245
PQBP1	26.05331208	31.02989704	4.976584959	0.000539914	0.002225041
TSEN15	10.21059626	12.25284742	2.042251159	0.0054881	0.014793337
PLS3	25.01105472	22.53181573	-2.47923899	0.017627755	0.038602671
RPL3	389.7178292	448.3685507	58.65072154	0.019627664	0.042325558
HSD17B8	11.40483211	15.63658921	4.2317571	0.000276976	0.001279879
BAG1	11.66827801	14.12881525	2.46053724	0.001733264	0.005798241
ASPHD1	9.619366111	14.16799051	4.548624396	0.006749237	0.017563852
RGS5	13.75550188	9.50984766	-4.245654224	9.32E-05	0.000516144
ESRRA	16.91388324	21.6641289	4.750245665	0.00022971	0.001091937
CCL2	26.1462531	15.61206446	-10.53418863	0.005289049	0.014365905
IL6ST	22.32723396	16.05672339	-6.270510564	2.37E-05	0.000164968
ARL6IP5	70.38632653	61.95117155	-8.435154978	0.007698385	0.019570537
CHSY1	13.54820094	9.384473775	-4.16372717	1.62E-07	2.85E-06
FAM162A	11.61704819	14.62502935	3.007981158	3.87E-05	0.000245569
ACVRL1	9.304636236	6.232686254	-3.071949983	3.97E-09	1.63E-07
SEMA4B	26.14555369	36.58501092	10.43945722	0.011696187	0.027587988
TRAM2	10.72065376	7.349084549	-3.371569215	2.97E-09	1.31E-07
CNNM4	7.417022097	9.434387549	2.017365452	0.007081476	0.018279098
SDC4	174.0778124	206.1509317	32.07311933	0.006201377	0.016367894
TACC1	13.89282314	10.67192372	-3.220899421	0.000260291	0.001214529
NOP2	8.091624306	10.62997624	2.538351934	0.003029936	0.009099331
SYNGR2	64.17569875	84.19091056	20.01521181	0.002179812	0.006992625
RACK1	153.2802208	178.9130235	25.63280269	0.000663599	0.002637619
TGFB3	20.94143203	10.47730767	-10.46412436	7.21E-08	1.50E-06
MAPKAPK2	43.1971	39.7954707	-3.401629296	0.015808756	0.035303948
CDC123	19.82243681	22.97630932	3.153872518	0.000212345	0.001021116
TUBA4A	23.19642435	32.22787689	9.03145254	5.45E-05	0.000327595
PTBP1	34.04631264	37.64060592	3.594293277	0.001353366	0.004763436
BNIP3L	24.70574586	21.61619541	-3.089550453	0.009292779	0.022870143
ZWINT	6.489284361	10.07941489	3.590130526	2.16E-09	1.04E-07
PTGIS	19.7332456	12.43614389	-7.29710171	5.83E-05	0.000347768
HIPK3	13.48379256	10.91014077	-2.573651781	0.00071382	0.002795196
CTNNB1	76.24490514	67.39956113	-8.845344012	0.015982912	0.035628814
FOXM1	3.127229868	5.925463348	2.79823348	9.17E-05	0.000509039
FPR1	7.746257956	4.78527232	-2.960985636	1.15E-05	9.13E-05
ATP5F1E	41.18419708	55.37061606	14.18641897	8.87E-06	7.40E-05
HLA-DPA1	54.91802092	50.46534742	-4.452673494	0.018012812	0.039265906
TRAPPC6A	23.63326253	31.06477873	7.431516205	0.000465109	0.001973059
FGFR1	10.81312886	6.444658887	-4.368469974	1.41E-11	3.92E-09
BRMS1	18.40130139	23.0972883	4.695986907	1.26E-05	9.85E-05
MMP2	205.8996807	106.7410438	-99.15863689	6.21E-10	4.31E-08
MRGBP	8.108833444	10.70757041	2.598736964	4.41E-06	4.15E-05
STT3A	19.91759208	22.02921999	2.111627903	0.02092044	0.044609921
ZNHIT1	14.1788886	16.54848317	2.369594572	0.014962779	0.033730068
PLCB3	15.11339729	19.55113255	4.437735258	0.002913965	0.00882359
PFN2	17.01870231	13.21259201	-3.806110291	0.000406165	0.001757218
ANP32B	71.11992389	88.95839803	17.83847414	9.04E-06	7.51E-05
COPS6	31.31492556	33.32215056	2.007225008	0.004499729	0.012545709
FABP6	1.391339608	3.97130447	2.579964862	0.00018562	0.000913104
CES2	13.34696035	16.97318777	3.626227427	0.019419125	0.041926813
UQCC3	6.552922431	9.028292535	2.475370105	0.000113534	0.000609423
C15orf48	43.74439579	63.53312463	19.78872884	0.001372271	0.004821776
PLIN4	5.519575319	2.39046736	-3.129107959	0.00478973	0.013197258
PAM	32.23728222	23.89366	-8.343622222	4.36E-05	0.000272525
SAMD4B	16.75291636	13.85456627	-2.898350094	0.004017522	0.011424367
SRC	19.95021868	24.67505627	4.724837587	0.002238765	0.007135669
NECTIN4	19.91218825	25.61683906	5.704650806	0.013845485	0.031653739
TNFAIP6	8.760373792	5.576388054	-3.183985738	0.000147195	0.000755811
ITGAX	6.513884986	4.386300241	-2.127584745	2.77E-05	0.000186817
KPNA2	14.69228049	18.43734292	3.745062429	0.016158753	0.035943387
DUS1L	12.10475624	14.99490286	2.890146623	0.00478973	0.013197258
COX7B	22.80450681	30.33850713	7.534000321	4.32E-07	6.29E-06
KCNE4	9.751161208	5.497639255	-4.253521953	2.41E-10	2.25E-08
HLA-DRA	690.1384364	618.7822901	-71.35614625	0.017819372	0.038912521
FBXO32	16.80955176	11.92900666	-4.880545102	0.00022261	0.001063478
MT-ND6	2312.650254	1900.733765	-411.9164894	0.003966947	0.011311626
SLC1A5	30.10069028	40.68638239	10.58569212	9.48E-05	0.000523577
CD248	51.17574972	27.73592214	-23.43982758	3.12E-11	5.62E-09
C1S	110.4929914	74.10776239	-36.38522899	4.79E-07	6.80E-06
HOPX	9.602179333	6.601183468	-3.000995866	4.23E-07	6.19E-06
ADA2	12.08236526	8.540761873	-3.541603391	0.000181249	0.000893014
NDUFS8	13.45003564	16.18810217	2.73806653	0.009962798	0.024169515
HNRNPF	65.06480833	77.04556803	11.98075969	3.31E-05	0.00021618
RPS3	156.5446806	219.3203749	62.77569437	1.76E-08	5.05E-07
ANO9	5.415622319	7.894760594	2.479138275	0.003232609	0.00955096
MAN2B1	20.11066822	17.15379923	-2.956868997	0.000616679	0.002480496
PLPPR2	11.17166186	8.432119986	-2.739541875	4.82E-08	1.10E-06
C1QBP	19.55811264	23.46773239	3.909619755	0.00193173	0.00633924
VAMP2	24.18314017	18.83656631	-5.346573857	5.00E-05	0.000305547
WASF2	27.87015306	24.40969873	-3.460454323	0.009292779	0.022870143
HK2	16.7661425	24.432071	7.6659285	0.011964511	0.028098163
IQANK1	5.171066653	7.68470469	2.513638037	0.000836987	0.003200804
SYPL1	48.80035028	53.95874254	5.158392257	0.014962779	0.033730068
CYBRD1	42.59148708	27.01139393	-15.58009315	7.76E-09	2.71E-07
TMX2	28.68768014	33.26937014	4.581690002	2.87E-05	0.000192362
MGAT4B	32.34926968	39.37664924	7.027379559	0.003628805	0.010526245
OASL	7.212486963	12.89508853	5.682601568	0.007340215	0.018802395
PXDC1	22.87315435	18.88436735	-3.988786995	4.59E-05	0.000284376
RPL23A	122.3758006	170.0597504	47.68394987	2.07E-08	5.76E-07
FPGS	16.79276688	19.69447045	2.901703576	0.007698385	0.019570537
H2AFZ	46.84646597	58.46845225	11.62198628	1.57E-06	1.76E-05
PLEKHA4	13.88906543	11.39800992	-2.491055515	0.002209108	0.007062892
RPS21	268.8099778	422.6680268	153.858049	8.14E-09	2.73E-07
ADGRF5	6.149352333	3.89017171	-2.259180623	1.19E-08	3.68E-07
GRPEL1	7.360819347	9.450598465	2.089779118	8.37E-07	1.07E-05
CREB3L2	12.54386693	9.669611676	-2.874255254	1.01E-05	8.19E-05
PLLP	5.567940958	8.519656286	2.951715328	0.013093167	0.030217433
KRT18	270.9074518	353.0776931	82.17024129	0.003818671	0.010951677
MRPL24	29.16926125	40.40285225	11.233591	6.17E-08	1.34E-06
PYCARD	17.06087885	23.16804634	6.107167491	0.009734825	0.023741656
NME2	19.70030411	25.47906151	5.778757396	0.003069519	0.009184893
SMIM3	26.66522181	18.84076394	-7.824457862	1.25E-07	2.33E-06
DACT1	7.728743792	4.799452821	-2.929290971	1.39E-10	1.48E-08
ATF4	108.2719525	124.6892793	16.4173268	0.005555938	0.014956721
C5AR1	11.77516588	7.106730875	-4.668435	5.87E-06	5.25E-05
HIF1A	47.84217403	38.28299539	-9.559178633	0.001511575	0.005192278
NDUFS2	24.01562722	29.64039155	5.624764327	2.32E-05	0.000163071
ASL	14.00899522	18.79762313	4.788627905	0.000131451	0.000692432
CXCL12	16.31851526	8.526725899	-7.791789365	9.91E-06	8.08E-05
SNX12	24.46876736	27.33169215	2.862924794	0.003232609	0.00955096
RPS16	266.0141583	312.6991338	46.68497547	0.000205751	0.000997125
EMP1	42.096187	31.17120738	-10.92497962	0.001353366	0.004763436
SIGIRR	14.06616247	18.37460244	4.308439964	0.004613765	0.012794725
TRAP1	9.371906278	11.88626706	2.514360779	5.09E-05	0.000310202
DBN1	26.51015747	22.39629679	-4.113860683	0.019627664	0.042325558
MCM2	5.328154333	7.372897014	2.044742681	0.003150102	0.009369592
TPST1	10.01172346	7.115228338	-2.89649512	2.77E-07	4.36E-06
RAB5IF	13.07009813	17.30398685	4.23388872	5.34E-06	4.87E-05
LY86	9.331992192	7.006658032	-2.325334159	3.36E-05	0.000219293
CSRP1	38.88449167	28.93129606	-9.95319561	0.004671759	0.01292669
RPS7	58.97812736	75.99694704	17.01881968	2.45E-05	0.000169497
HSPG2	37.60672208	22.57733445	-15.02938763	6.12E-11	8.27E-09
PPA2	9.348690542	11.73787121	2.38918067	5.32E-07	7.41E-06
SRGN	111.7372657	78.25822893	-33.47903676	7.14E-05	0.000410987
HSPB7	4.257896667	1.666572599	-2.591324068	1.11E-08	3.49E-07
FXYD3	78.72450083	132.5627939	53.83829311	2.87E-05	0.000192362
SLC39A1	51.73479347	55.50208028	3.767286809	0.023484075	0.049156673
GLIS2	16.75546121	11.15590668	-5.599554532	2.44E-08	6.55E-07
PRDX2	48.00905569	58.20609803	10.19704233	0.001450351	0.005039106
UQCRC1	42.35657986	50.57988662	8.223306759	0.000406165	0.001757218
SNRPE	24.01681097	32.30612324	8.289312267	3.84E-08	9.25E-07
LIX1L	12.840939	9.930093014	-2.910845986	4.70E-07	6.71E-06
EIF2AK1	26.21192708	32.46137631	6.249449227	3.60E-09	1.52E-07
POLR2H	14.59093136	18.34160437	3.750673005	7.51E-05	0.000428398
ACKR1	23.32963289	11.7412309	-11.58840199	0.000952123	0.003561073
TAF15	23.55756375	27.09067746	3.533113715	0.000952123	0.003561073
DCN	79.58151625	44.28100525	-35.300511	6.42E-09	2.37E-07
ARMCX1	8.237932708	5.870700975	-2.367231734	3.50E-07	5.30E-06
PNP	17.19125183	23.10707104	5.915819209	0.001066611	0.003912692
SMO	6.54804625	4.008469511	-2.539576739	1.48E-12	8.01E-10
MRPL45	16.15567819	18.80812879	2.652450594	0.00583492	0.015569398
COX4I1	54.63685972	72.4737238	17.83686408	1.81E-07	3.10E-06
SVIL	14.23191933	9.638369282	-4.593550052	1.49E-07	2.69E-06
TGFBR3	5.137579267	2.9973303	-2.140248967	0.00025627	0.001198918
LSM4	22.43635715	31.25960897	8.823251819	5.55E-07	7.62E-06
BBC3	4.986040618	7.235184949	2.249144331	0.003675449	0.010631753
JUN	72.16099417	61.9354807	-10.22551346	0.014474563	0.032826099
BMP1	12.91381944	9.104098338	-3.809721106	6.03E-05	0.000357523
ELF3	69.76264153	96.85255717	27.08991564	0.014474563	0.032826099
LMAN1	19.11634292	17.00551461	-2.110828311	0.0054881	0.014793337
SEMA6B	7.091757556	4.41528507	-2.676472485	2.86E-08	7.34E-07
STIP1	26.06353861	32.41904538	6.355506769	8.03E-05	0.000453203
PSAP	557.5819125	449.0805718	-108.5013407	0.000164702	0.000824238
GOLT1A	5.355730944	9.20037399	3.844643046	0.000147195	0.000755811
TSPAN7	6.938274494	3.801520835	-3.136753659	0.002150872	0.006919447
LSP1	16.94986654	13.08835306	-3.861513485	0.000154472	0.000783779
PPT1	43.72077861	34.54143394	-9.179344667	1.17E-05	9.25E-05
PLEKHO2	16.01331782	11.71071551	-4.302602312	5.66E-07	7.75E-06
TMEM160	6.777719111	9.764096634	2.986377523	0.000952123	0.003561073
DLG3	9.261020792	11.42319542	2.162174631	0.00299082	0.009010179
PDCD6	8.351733181	10.79194656	2.440213383	2.94E-06	2.96E-05
B3GNT7	12.94646835	24.23285558	11.28638723	0.006668397	0.017400873
CARD11	14.84445833	22.65527055	7.810812216	3.25E-05	0.000213448
S100P	176.318364	311.7618476	135.4434836	7.14E-05	0.000410987
RARRES2	78.77817472	60.14941521	-18.62875951	0.000359703	0.001589425
MPRIP	13.45184964	10.56061825	-2.891231385	1.07E-07	2.06E-06
CBX3	29.89999167	34.4514991	4.551507432	5.00E-05	0.000305547
LUM	469.5364264	266.7772415	-202.7591848	1.91E-09	9.49E-08
MFAP2	24.15055671	14.48693462	-9.663622089	1.99E-06	2.15E-05
TRNP1	29.10446049	49.73887082	20.63441033	0.003109572	0.009277924
COL6A3	100.3772613	56.72685114	-43.65041011	2.90E-09	1.28E-07
TMEM119	28.58983292	16.46559613	-12.12423679	7.11E-07	9.28E-06
FAP	9.221895472	5.308094677	-3.913800795	3.27E-09	1.41E-07
RPL35A	127.4035603	167.0330042	39.62944395	2.16E-05	0.000153427
RALY	20.15107058	24.56024337	4.409172783	2.94E-06	2.96E-05
IMP3	13.31212567	16.96418331	3.652057643	3.37E-06	3.33E-05
DHRS7	23.95820794	28.26648211	4.308274168	0.018805081	0.040764034
MCU	13.01678911	18.21839723	5.201608114	0.001262396	0.004495476
PDGFD	11.08211668	7.160516211	-3.921600469	0.000140242	0.000728846
MRPL3	22.10987819	25.35521651	3.245338313	0.000205751	0.000997125
FAM168B	19.27735319	16.55614442	-2.721208772	0.011696187	0.027587988
NTM	8.070194944	4.974875977	-3.095318967	4.32E-07	6.29E-06
MCM3	20.15895375	24.39165132	4.232697574	0.001905829	0.006279125
CHCHD2	119.737421	155.1900245	35.45260353	5.64E-08	1.25E-06
STX12	16.65828661	14.35695418	-2.301332428	0.000767554	0.00297652
CRACR2B	11.1274469	18.1827683	7.055321393	0.005354663	0.014509222
CEACAM5	176.5803351	353.2515712	176.6712361	0.010675515	0.025593626
MYADM	81.08346111	54.69792818	-26.38553293	7.76E-09	2.71E-07
FABP4	19.12739561	9.415254769	-9.712140845	0.003029936	0.009099331
SH2B3	9.056165514	6.499859521	-2.556305993	5.90E-08	1.29E-06
SLC38A2	29.75277472	26.0147399	-3.738034821	0.007081476	0.018279098
CWC15	15.28950514	17.46508732	2.175582185	0.002066153	0.006691966
FGR	6.516931821	4.318239927	-2.198691894	2.37E-05	0.000164968
ABHD17C	17.49500697	31.29602466	13.80101769	4.95E-06	4.57E-05
ITGB2	25.23266149	18.92057339	-6.312088096	0.004120431	0.011674242
GFPT2	11.1551566	5.827598701	-5.327557896	8.74E-09	2.88E-07
LBH	36.30581542	30.75877637	-5.54703905	0.002011386	0.006552172
RTL8B	8.045883139	5.65729969	-2.388583449	1.91E-09	9.49E-08
GHITM	59.42944542	65.64117296	6.211727541	0.007883279	0.019958867
C1QTNF3	10.73845953	5.436086968	-5.30237256	3.36E-07	5.13E-06
ISM1	10.32422306	5.584081814	-4.740141241	5.32E-07	7.41E-06
IDH3G	19.61634372	22.20611423	2.589770503	0.007517388	0.019192903
ALG3	11.65704835	15.26450228	3.607453934	9.73E-06	7.97E-05
SLC25A39	35.06809819	47.37485197	12.30675378	4.14E-07	6.09E-06
RPL13A	667.6571889	851.5902549	183.933066	3.31E-05	0.00021618
NIFK	13.6609999	16.70486585	3.043865942	9.66E-07	1.20E-05
HNF4A	7.336389111	10.47374464	3.13735553	0.002150872	0.006919447
CDK1	4.068030967	6.383639893	2.315608926	4.90E-07	6.92E-06
NES	13.93716089	11.09627106	-2.840889833	1.39E-06	1.61E-05
PDK4	27.62989877	16.44231463	-11.18758413	0.001227615	0.004387974
ZNF524	12.63198549	17.09648935	4.464503866	3.64E-06	3.55E-05
MRPS34	44.47305667	59.42188225	14.94882559	4.17E-06	3.98E-05
TMA7	50.70189264	60.01558127	9.313688629	0.02397839	0.049989189
PSD	4.102740296	2.091343608	-2.011396687	1.14E-07	2.16E-06
CYTH3	10.55935728	7.079588477	-3.4797688	2.17E-10	2.09E-08
MAPK3	29.41813347	35.26039161	5.842258133	0.007340215	0.018802395
PCSK1	4.598522975	2.307305147	-2.291217828	0.009078546	0.022458598
PHGR1	5.832414591	15.22691091	9.394496317	0.020699446	0.044215677
PPP1R1B	23.87977543	44.83827962	20.95850419	0.014474563	0.032826099
SCARB2	50.41428792	44.17894648	-6.235341438	0.0024245	0.007629772
CTIF	7.151692264	4.719722704	-2.43196956	1.32E-12	7.46E-10
TFPI2	10.10672889	7.213928166	-2.89280072	0.004849721	0.013347748
MDFIC	8.820665625	6.793321749	-2.027343876	0.000598791	0.002420299
RRP7A	11.58677044	14.31851711	2.731746668	0.001316276	0.004653989
MAGED2	65.14395042	54.04090155	-11.10304887	1.21E-06	1.43E-05
BAIAP2L1	25.82040611	31.54438772	5.723981607	0.00084911	0.003235214
C1orf116	19.06228315	25.76497287	6.70268972	0.001733264	0.005798241
SLC35D2	15.55416178	19.80634541	4.252183631	0.00280206	0.008568287
MFSD14A	16.93331225	14.37374225	-2.559569996	0.000264372	0.00123218
ACY3	6.458521028	8.75491978	2.296398753	0.011048596	0.026305274
POSTN	114.3518189	77.50280368	-36.84901521	0.000142524	0.000738238
FBXL5	19.66366028	17.11824728	-2.545412996	0.000303891	0.001383154
GUCY1B1	7.263523931	4.936242455	-2.327281476	2.07E-06	2.22E-05
OTUB1	16.06497128	19.73449093	3.669519652	2.42E-06	2.53E-05
PCNA	35.20132347	45.20968662	10.00836315	0.000209024	0.001009442
ATP5F1C	55.662	70.96740225	15.30540225	1.60E-06	1.79E-05
MRPS16	19.69785028	22.99665521	3.298804933	1.38E-05	0.000106276
RBP7	6.422589529	4.076320752	-2.346268777	0.000635064	0.002542917
TRIM15	5.849187536	10.94437827	5.095190733	0.004172778	0.01181447
RNF5	32.90534389	37.71877451	4.813430618	0.0024245	0.007629772
BASP1	22.7660094	14.61145251	-8.154556896	6.30E-08	1.36E-06
P3H3	13.03698654	8.566355211	-4.47063133	1.33E-08	4.05E-07
EIF4EBP3	6.031367611	8.063316338	2.031948727	0.006509323	0.017071855
CKAP4	41.33788444	36.52762634	-4.810258106	0.000226134	0.001076999
ANAPC11	12.4513475	15.35922804	2.907880542	0.006201377	0.016367894
SLC35F2	7.90085775	10.014041	2.113183247	0.009401578	0.023087585
CYYR1	6.956081875	3.929634606	-3.026447269	9.66E-07	1.20E-05
CDCA7	5.064274381	8.66971942	3.605445039	0.002038601	0.006623454
PRKAR1A	32.93392472	27.09950721	-5.834417511	2.92E-05	0.000195037
GOLIM4	17.61522283	12.87555093	-4.739671904	2.33E-06	2.45E-05
ARMCX2	9.578609306	6.776023563	-2.802585742	2.27E-09	1.07E-07
SFT2D1	12.25391775	14.28476762	2.03084987	0.006353672	0.016727205
PECAM1	31.53214153	20.64205125	-10.89009027	2.55E-07	4.07E-06
CLIC4	50.26784111	34.9487821	-15.31905901	1.22E-07	2.29E-06
ZDHHC7	28.67976944	35.38569792	6.705928471	0.022053826	0.046705979
TM4SF4	130.0361248	110.2283257	-19.80779909	0.018604208	0.040413234
ST14	87.33404597	107.0396304	19.70558445	0.00391695	0.011189614
ACTA2	222.4028256	127.7392108	-94.66361471	4.11E-08	9.75E-07
NDUFB9	32.03513222	49.52749282	17.49236059	5.55E-07	7.62E-06
COL8A2	13.99105157	8.173171099	-5.817880471	6.10E-06	5.42E-05
ADH1B	9.991093796	3.58589127	-6.405202526	0.000406165	0.001757218
RPL34	120.2382864	154.1793697	33.94108333	0.000486468	0.002042737
FOSB	20.23824449	10.11666821	-10.12157628	0.00280206	0.008568287
MAP7D1	28.37939708	23.72158252	-4.657814562	0.000137994	0.000719571
SKI	18.44097681	13.33173424	-5.109242566	1.65E-09	8.71E-08
EGR2	9.35243925	5.199316517	-4.153122733	8.04E-07	1.03E-05
TTC3	12.4165084	9.831227366	-2.585281037	6.83E-06	5.96E-05
LAMB3	128.1852703	172.0356956	43.85042536	0.015808756	0.035303948
CRISPLD2	36.34903944	18.83772961	-17.51130984	8.19E-10	5.17E-08
TAF13	18.40617314	16.25220637	-2.153966773	0.002556047	0.007973044
SORBS3	18.11618433	15.35271837	-2.763465967	0.000472129	0.001996024
ETFB	9.676460125	13.00205972	3.325599593	0.003150102	0.009369592
APOBEC1	2.833552969	10.13844436	7.304891393	0.002694092	0.008305613
NFIL3	20.4367514	16.69502946	-3.741721938	0.005354663	0.014509222
CST2	20.83964081	14.95165351	-5.887987291	0.001757003	0.005863443
RPL7	161.4409914	203.3651618	41.92417044	3.48E-05	0.000225887
CALU	57.59109056	48.21433192	-9.37675864	0.000581386	0.002363796
RPL8	561.3473361	869.9769127	308.6295766	5.04E-08	1.14E-06
PPP1R16A	5.442493781	7.688394401	2.245900621	0.004017522	0.011424367
BATF	15.62382367	21.6862472	6.062423531	0.021142968	0.045014879
PDCD5	16.67907869	20.94646493	4.267386235	1.50E-06	1.71E-05
ITPA	21.97717633	26.92125534	4.944079005	0.004225728	0.011942608
CKS1B	6.942067583	11.04295463	4.10088705	2.60E-10	2.36E-08
EIF2S2	28.74025292	36.36952127	7.629268351	2.27E-08	6.19E-07
PGAP3	14.03944474	27.9770232	13.93757846	0.006668397	0.017400873
RANGAP1	23.77965296	28.62708408	4.847431126	0.008663263	0.021573053
EVC	4.861072583	2.700825141	-2.160247442	6.46E-11	8.54E-09
RPL21	93.79128681	121.009197	27.21791024	0.002522562	0.007892378
USP22	21.96006292	17.01124121	-4.948821705	9.73E-06	7.97E-05
MYH14	35.34655522	47.21076206	11.86420683	0.002150872	0.006919447
OCIAD2	44.03881653	63.97317958	19.93436305	0.000193135	0.000944088
TOMM22	24.12941764	29.87684873	5.747431094	2.13E-05	0.000151754
PPP1R14B	43.53860833	56.22711239	12.68850406	0.000437989	0.0018766
RHOD	29.5003064	42.99969504	13.49938864	0.010922968	0.026086174
RSU1	20.55714292	17.80266735	-2.754475565	0.000539914	0.002225041
RRM2	4.532102024	6.623154882	2.091052858	3.25E-05	0.000213448
EID1	68.53561722	55.41862873	-13.11698849	2.13E-05	0.000151754
NOB1	20.61841764	26.53005521	5.911637572	3.29E-07	5.06E-06
PSME1	96.68254569	124.4327348	27.75018909	2.77E-05	0.000186817
RCAN2	6.991709167	3.89522431	-3.096484857	8.14E-09	2.73E-07
RPL36	154.4380869	229.4998524	75.06176545	7.11E-07	9.28E-06
MRPL52	11.34970549	16.32097692	4.971271429	7.25E-07	9.43E-06
INPP1	11.45134626	15.00038601	3.54903975	0.019419125	0.041926813
CYC1	37.34300167	51.48071352	14.13771185	6.45E-06	5.69E-05
TRPT1	10.24081326	12.41243262	2.171619356	0.001128513	0.00409263
PSMD8	42.9710175	46.90509859	3.934081092	0.012659335	0.029407444
CFL1	160.4338939	189.8724842	29.43859034	0.001007863	0.003734687
EDN1	13.40696704	10.06033961	-3.346627436	0.007253042	0.01864446
SLC50A1	22.66994792	36.39270451	13.72275659	2.07E-08	5.76E-07
C1QTNF1	17.70152961	12.84945068	-4.852078935	8.23E-06	6.95E-05
TGFB1I1	12.69533511	8.692159859	-4.003175252	6.83E-06	5.96E-05
CTSF	21.34997617	14.56309156	-6.786884603	7.76E-09	2.71E-07
GPX8	15.40629261	11.5996947	-3.806597907	1.50E-06	1.71E-05
CIAO2A	12.86816671	15.08322352	2.215056813	0.000109878	0.00059339
GRASP	7.306505056	4.744774958	-2.561730098	2.34E-07	3.80E-06
ELMO3	19.2401234	30.00025127	10.76012786	1.39E-06	1.61E-05
ARHGEF17	8.441265792	5.359317628	-3.081948163	5.17E-14	1.31E-10
TUFT1	11.71723074	16.39308144	4.675850701	0.000370829	0.001629887
KDELR1	102.6068286	116.0486766	13.44184801	0.006830956	0.017743059
WDR82	22.79092125	20.47286968	-2.318051574	0.019419125	0.041926813
SLBP	19.13570611	24.92495375	5.789247635	0.000209024	0.001009442
S1PR1	13.14537974	7.676094141	-5.469285595	6.68E-07	8.85E-06
RPL10A	312.9954875	368.7273845	55.73189701	0.009962798	0.024169515
CAPN5	22.15160875	32.4130718	10.26146305	0.011829674	0.02786052
POLD2	16.81823915	22.99787141	6.179632256	8.41E-08	1.69E-06
PGLS	17.95260572	21.14089303	3.188287306	0.011048596	0.026305274
SH3PXD2A	18.9329559	12.69860499	-6.234350917	4.30E-08	1.01E-06
HAND2	6.758712583	3.86517127	-2.893541313	1.52E-07	2.72E-06
CGN	22.14962035	29.50788118	7.358260836	0.001490907	0.00513691
MCAM	19.22534013	12.26081608	-6.96452404	4.21E-08	9.94E-07
HLA-DPB1	118.2871569	96.03157076	-22.25558618	0.005354663	0.014509222
NFE2L3	10.23173933	12.23618625	2.00444692	0.019838156	0.042705327
TMPRSS4	25.42509971	34.97717273	9.552073024	0.005764015	0.015403364
PSMD13	24.01666139	29.45279394	5.436132555	6.68E-05	0.000388407
TNFAIP3	15.35422631	12.05752524	-3.296701066	0.002522562	0.007892378
UXT	38.94575292	47.08740282	8.1416499	0.000190096	0.000930701
BLCAP	11.76301336	14.02833134	2.265317977	0.006997068	0.01809883
TMPRSS2	12.88485217	18.07831339	5.193461228	0.002838918	0.008657549
MVD	9.673383	12.98916768	3.315784676	0.00170982	0.00573836
SLC39A13	17.07339443	13.84870752	-3.224686909	1.17E-05	9.25E-05
UQCRQ	56.66066903	74.95171113	18.2910421	2.98E-05	0.00019796
HSPB8	10.07637315	5.212263761	-4.864109392	1.03E-07	1.99E-06
HDGF	78.85281819	104.94348	26.09066181	1.01E-08	3.21E-07
SDF2L1	18.905995	24.2130629	5.307067901	0.00299082	0.009010179
CLN6	10.33789913	13.6615669	3.323667776	5.73E-05	0.000342411
SERP1	27.45684236	31.48864155	4.031799188	2.68E-05	0.000182523
GSR	24.06537319	28.20407632	4.138703129	0.022053826	0.046705979
BAX	23.61580742	29.36085472	5.745047302	0.001905829	0.006279125
TPSAB1	13.45511817	8.092973803	-5.362144367	1.26E-05	9.85E-05
COL8A1	20.73494368	12.49935835	-8.235585333	3.50E-07	5.30E-06
EVI2B	11.25607569	8.974311462	-2.281764232	5.00E-05	0.000305547
FBN1	25.8720721	14.83693721	-11.03513489	2.76E-09	1.24E-07
RPS4X	339.9519597	432.0856099	92.13365014	0.000172789	0.000857113
C1orf115	8.59479375	10.63340498	2.038611233	0.021594216	0.045857712
ITGA5	31.62877333	19.8834471	-11.74532623	8.05E-08	1.64E-06
AATF	11.79873542	15.69862617	3.899890752	2.55E-08	6.76E-07
MISP	43.13546031	69.05730866	25.92184836	0.000290141	0.00132934
RPL22L1	11.68677531	17.42860649	5.741831187	4.44E-05	0.000276006
MLX	12.01421092	14.02944173	2.015230816	0.000965784	0.003604569
CDC37	59.00807819	68.39733563	9.389257439	0.004499729	0.012545709
CLDN18	58.10649275	194.7491865	136.6426938	0.002694092	0.008305613
THBD	13.63452204	10.36157658	-3.272945464	0.002238765	0.007135669
ZNF362	11.69419239	9.065026211	-2.629166178	1.52E-07	2.72E-06
PSMA3	20.55410597	24.93444101	4.380335042	3.36E-05	0.000219293
FXYD6	7.076787903	3.807415465	-3.269372438	1.97E-11	4.14E-09
MGST3	11.16283103	13.91193799	2.749106958	0.003403558	0.009994231
COX17	13.03298788	16.99625277	3.9632649	2.28E-05	0.000160743
S100A6	2241.60081	3252.983931	1011.383121	0.000354258	0.001569834
COX16	10.25064013	12.67243094	2.421790819	6.68E-07	8.85E-06
CSF1	14.00137582	10.03632217	-3.96505365	1.19E-05	9.40E-05
MXRA8	68.10073542	43.29497032	-24.80576509	3.50E-07	5.30E-06
PLAT	105.4417078	62.93411832	-42.50758945	0.005555938	0.014956721
LAMB1	54.34735375	34.98023124	-19.36712251	5.50E-11	7.77E-09
PTP4A3	18.91714206	14.6050992	-4.312042858	0.003966947	0.011311626
TSTA3	40.17747389	62.71271352	22.53523963	3.80E-05	0.000242466
PRELP	31.03444001	19.13868349	-11.89575652	9.66E-07	1.20E-05
THEMIS2	10.19203881	7.478373352	-2.713665453	6.90E-05	0.000400757
TM4SF1	162.3377188	201.3239186	38.98619984	0.013093167	0.030217433
GAPDH	610.8527778	849.5482394	238.6954617	0.000465109	0.001973059
MRPL55	14.41650667	17.52970242	3.113195756	0.014474563	0.032826099
DAB2	14.12864672	9.286842141	-4.841804581	4.44E-11	7.25E-09
RPL30	121.7932174	167.6559828	45.86276546	8.41E-08	1.69E-06
COL11A1	29.59650829	19.4480968	-10.14841149	0.002209108	0.007062892
VPS28	31.19645083	38.84050803	7.644057195	0.001280126	0.00454558
COLEC12	5.888617172	2.609444811	-3.279172361	8.95E-09	2.92E-07
HIST3H2A	8.095906014	11.92603965	3.830133641	0.000501212	0.002090514
RCN3	41.97279333	27.19172377	-14.78106956	5.90E-07	8.03E-06
FBLN1	72.88701403	34.45486631	-38.43214772	5.20E-10	3.77E-08
PXDN	13.97762914	8.091118832	-5.886510306	1.46E-08	4.36E-07
SLC39A11	9.685116472	12.67981193	2.994695457	0.000318249	0.001435878
CLTA	45.62327111	61.22280873	15.59953762	0.000159509	0.000804412
NRBP1	24.32992833	22.2306793	-2.099249038	0.002838918	0.008657549
VIP	6.191528161	2.397060244	-3.794467917	3.93E-05	0.000249221
SLC22A18	7.715218889	11.76063339	4.045414505	0.00807214	0.02031693
CLPTM1L	17.74522488	20.73001141	2.984786533	0.000382275	0.001671914
RNF11	27.62868722	22.43798107	-5.190706152	1.54E-05	0.000116561
RPS8	296.0987111	355.1264901	59.02777903	0.006997068	0.01809883
EFNA4	11.56617453	16.59214207	5.025967543	2.41E-05	0.000167264
ECSIT	13.33229978	15.35994259	2.027642814	0.005289049	0.014365905
TPI1	142.7507046	192.3674206	49.61671598	0.001185371	0.004266441
NGFR	9.646097074	6.606489876	-3.039607198	6.24E-05	0.000367195
JPT2	22.89800714	27.90807297	5.010065833	0.002589938	0.008066605
GIMAP6	5.928944597	3.7258369	-2.203107697	1.03E-05	8.32E-05
SSH3	18.41000068	21.31414461	2.904143925	0.011564038	0.027354203
WSB1	14.22571306	11.57017324	-2.655539816	0.001781041	0.005935688
U2AF2	35.1346125	37.9010238	2.766411303	0.009962798	0.024169515
AOC3	17.06124929	8.81437638	-8.246872911	1.67E-10	1.70E-08
IQSEC1	11.61152636	9.311681507	-2.299844854	3.03E-05	0.000200926
TJP3	15.74131438	22.7398967	6.998582329	0.006830956	0.017743059
LTBP1	25.34872753	17.70870675	-7.640020781	1.42E-07	2.60E-06
SOCS3	65.07572972	42.62396085	-22.45176888	0.000162086	0.0008141
GAS1	13.13648039	7.705645328	-5.430835061	1.73E-07	3.00E-06
RPS19BP1	13.33118811	16.08151672	2.750328607	0.010675515	0.025593626
NDUFB8	13.22801621	15.48731935	2.259303144	0.015296262	0.034319883
FAM83H	19.56911551	30.1819593	10.61284378	3.67E-05	0.000235526
LAMTOR2	30.67675167	40.14413535	9.467383685	5.87E-06	5.25E-05
SERPINH1	86.01307958	72.08153042	-13.93154916	0.00084911	0.003235214
MTX2	15.11285429	18.00342092	2.890566624	1.84E-05	0.000134756
MMP19	8.286668153	4.044966039	-4.241702113	1.07E-10	1.23E-08
ARID5B	8.393791097	5.95742592	-2.436365178	1.50E-06	1.71E-05
TSG101	17.98075292	20.48207707	2.501324154	0.00022971	0.001091937
TMEM63B	12.41318021	14.49534092	2.082160707	0.017249933	0.037908955
EIF2A	19.11861667	22.50302068	3.384404009	4.59E-05	0.000284376
CD163	15.91317572	11.83068701	-4.082488715	0.000152009	0.000774131
HSH2D	7.214250042	9.478785028	2.264534987	0.010313679	0.024913692
NOLC1	21.54722458	28.19843394	6.65120936	1.05E-05	8.45E-05
SKIL	16.0027176	12.75785544	-3.244862161	0.00299082	0.009010179
PRR15	13.86085906	21.87610083	8.015241775	6.03E-05	0.000357523
TPX2	6.917899278	11.91314848	4.995249201	1.46E-07	2.64E-06
IARS2	23.97277653	28.27623641	4.303459881	0.002150872	0.006919447
CDT1	2.215564461	4.287487818	2.071923357	1.81E-07	3.10E-06
TMEM126A	13.75350728	15.89766442	2.144157145	4.36E-05	0.000272525
EMILIN1	66.43475958	34.64284851	-31.79191108	3.58E-11	6.17E-09
TOR4A	14.59758881	18.55956463	3.961975828	0.023484075	0.049156673
NFIX	15.98953372	12.92648063	-3.063053088	0.001177101	0.004237904
CCT3	53.07320958	68.80678817	15.73357859	3.06E-08	7.75E-07
NCBP2-AS2	14.17899388	17.75554073	3.576546857	0.001490907	0.00513691
SFN	109.0100886	162.8247165	53.81462787	0.000673372	0.002670485
CAVIN1	112.9148978	70.15128887	-42.7636089	2.17E-10	2.09E-08
CALCOCO1	11.94710258	9.035476803	-2.911625781	2.77E-07	4.36E-06
MRPL21	8.130619292	11.11145977	2.980840483	1.36E-06	1.58E-05
CHMP1A	38.91604347	46.19164761	7.275604133	0.000598791	0.002420299
ARPC5L	13.82718332	16.91381387	3.086630554	0.00280206	0.008568287
ALKBH5	28.08517694	24.4572938	-3.627883142	0.000123182	0.000654143
PSMB9	15.37435817	22.03775821	6.663400045	0.02397839	0.049989189
ENC1	32.97885694	26.59651501	-6.38234193	0.003360066	0.009880536
HIST1H1C	66.44308319	101.3958289	34.95274572	0.002729651	0.008398563
TOMM7	65.94030403	81.0925107	15.15220668	0.000778742	0.003011444
PLD3	57.87508847	41.69258056	-16.18250791	8.39E-06	7.06E-05
C5orf15	36.62988681	32.30668506	-4.323201749	0.003191112	0.009462117
PDRG1	9.059318722	11.30486108	2.245542362	1.84E-06	2.01E-05
CSE1L	17.08183501	20.09592013	3.014085113	0.011048596	0.026305274
TMEM159	16.8052536	21.41751049	4.612256896	0.00089925	0.00338986
SERPINE2	9.037730458	6.351633754	-2.686096705	0.001733264	0.005798241
TSPAN18	5.046420558	2.896033541	-2.150387017	6.45E-08	1.39E-06
PLXDC2	13.75156642	7.798851197	-5.952715219	2.81E-10	2.47E-08
EPHA3	5.358834986	3.096778263	-2.262056723	2.33E-06	2.45E-05
GNG12	32.83272014	27.58550362	-5.247216519	0.000252307	0.001183052
TMEM125	10.84713518	14.3525477	3.505412524	0.010553668	0.02535534
CD93	21.12767607	12.0498432	-9.077832872	6.27E-09	2.32E-07
BOP1	12.52201436	18.52039079	5.998376428	2.77E-05	0.000186817
MEA1	42.41198931	48.42313239	6.011143089	0.000486468	0.002042737
STAT3	30.86462194	26.95713856	-3.907483381	0.001298085	0.004597522
ARHGEF25	7.725000931	4.481718985	-3.243281946	2.03E-12	1.01E-09
PLP2	109.9207586	133.8354487	23.91469012	0.009456331	0.023217451
RPS2	291.3611764	402.2903113	110.9291349	4.41E-06	4.15E-05
CCNB1	7.60295225	11.50380963	3.900857384	2.92E-05	0.000195037
ONECUT3	2.56971718	4.590952351	2.021235171	0.010254369	0.024804191
LOXL2	23.98612085	15.50699539	-8.479125453	0.000756516	0.00293922
BCL6	13.09120136	10.76327586	-2.327925502	0.005421011	0.014647461
FAM20C	20.30767194	14.80426244	-5.503409508	1.25E-07	2.33E-06
NT5C3A	9.877814389	12.75561592	2.877801527	3.08E-05	0.000203934
HSPD1	48.82560403	73.18979887	24.36419485	2.80E-08	7.23E-07
VEGFB	67.36135931	60.41124155	-6.950117756	0.001532507	0.00524966
PPP1R14A	9.180628569	6.479967761	-2.700660809	0.002122285	0.006843433
OLR1	16.31994349	8.988083516	-7.331859974	0.000886464	0.003350814
TUBB6	24.35926307	16.0002062	-8.359056872	5.27E-08	1.18E-06
CTSO	22.41739764	16.72198186	-5.69541578	5.55E-07	7.62E-06
NFE2L1	55.9118475	49.69592565	-6.215921852	0.000635064	0.002542917
ATP5PD	27.40922958	34.34552352	6.936293938	0.000564454	0.002307794
SORT1	14.61029343	12.54233751	-2.067955924	0.010675515	0.025593626
SAE1	23.80625683	27.24778931	3.441532477	0.009848224	0.023947687
SLIRP	9.702688056	12.99955214	3.296864085	9.32E-05	0.000516144
PUF60	22.51725489	27.59126	5.074005111	0.001733264	0.005798241
MRPL4	8.251999694	10.33237106	2.080371362	0.001097158	0.003996423
GLT8D2	9.153427653	5.119739517	-4.033688136	6.53E-10	4.51E-08
COLEC11	6.437043068	4.169495013	-2.267548055	0.000979626	0.003648557
GTF2E2	12.22123293	14.41338434	2.192151407	0.001112733	0.004043669
EIF3B	19.28008935	24.56156268	5.281473329	6.83E-06	5.96E-05
LDOC1	16.30874226	14.30774141	-2.001000855	0.001391419	0.004868398
ECHS1	61.26168319	76.35913803	15.09745483	5.36E-05	0.000323473
RPS20	226.0795875	293.4436718	67.36408433	0.000140242	0.000728846
PTX3	5.423846268	2.333366666	-3.090479602	0.002150872	0.006919447
PDZD11	21.8070966	25.65810779	3.851011192	2.45E-05	0.000169497
MTCH2	20.37146408	22.86141831	2.489954227	0.001144499	0.004144554
IL1R1	29.18725611	16.46440097	-12.72285514	7.41E-10	4.89E-08
MEDAG	15.12848735	5.922751555	-9.205735799	5.87E-06	5.25E-05
GSTO1	57.32028556	71.74897479	14.42868923	0.000205751	0.000997125
DAD1	146.9315596	170.9159461	23.98438647	0.003447562	0.010101951
SLIT3	5.254342093	2.067636741	-3.186705352	8.14E-09	2.73E-07
EFEMP1	39.94886481	21.48325825	-18.46560655	3.84E-08	9.25E-07
CHP1	38.48667542	46.97730648	8.490631062	0.010433059	0.025123891
UBL5	45.10999944	55.59521944	10.48521999	0.000101219	0.000554092
IDH3B	22.59941528	25.31176648	2.712351201	0.012100708	0.028353686
MS4A4A	9.319532915	5.949198483	-3.370334432	2.41E-05	0.000167264
COP1	10.69018268	12.69831344	2.008130756	0.000290141	0.00132934
TLN1	57.18714417	35.14844082	-22.03870335	5.24E-06	4.80E-05
NHP2	21.30952096	26.75132176	5.441800802	6.41E-07	8.55E-06
STOM	58.51133472	44.49467521	-14.01665951	0.000125202	0.000663736
ROMO1	62.18517028	84.78612549	22.60095522	0.000172789	0.000857113
EEF1B2	129.0006704	175.0362472	46.03557677	6.82E-07	8.98E-06
RPL27	215.8694056	289.8856532	74.01624768	3.42E-05	0.000222683
DHCR7	11.1114314	16.28466568	5.173234273	0.000172789	0.000857113
THBS1	103.6711425	53.16678708	-50.50435542	3.63E-10	2.91E-08
HTATIP2	20.39487811	27.8378709	7.44299279	9.91E-06	8.08E-05
RAMP2	18.017975	12.40886128	-5.609113718	5.93E-05	0.000352528
NDUFA13	10.56175297	12.7825009	2.220747929	0.009848224	0.023947687
SF3B6	41.04038569	50.1340531	9.093667404	3.93E-06	3.80E-05
PCOLCE	45.19608847	27.69595549	-17.50013298	2.99E-08	7.67E-07
MAL2	79.82065861	101.5472579	21.72659928	0.002556047	0.007973044
RANBP1	9.709532042	12.03844892	2.328916874	0.000113534	0.000609423
C16orf45	10.56206379	7.924144338	-2.637919454	1.33E-05	0.000103176
TOP2A	6.690401056	10.10641782	3.416016767	0.000137994	0.000719571
CSTB	89.98129403	131.7092231	41.72792907	8.72E-05	0.000486528
ADIPOQ	3.02018051	0.9679226	-2.05225791	0.002900908	0.008814135
ECI1	11.29081624	14.45540813	3.164591891	0.00071382	0.002795196
PNKD	17.93167393	21.64613218	3.714458253	0.008562132	0.021372636
CD99L2	10.29332357	7.308999986	-2.984323584	2.55E-08	6.76E-07
EDF1	181.4493654	212.8636268	31.41426134	0.020481501	0.043839519
CYGB	18.12812492	11.8303831	-6.297741818	7.95E-09	2.73E-07
CSDE1	88.86150389	78.00395155	-10.85755234	0.007166798	0.018468631
ADAMTS2	20.85394008	12.75789815	-8.096041928	4.27E-09	1.73E-07
SNRPA	21.6410536	27.40499592	5.763942318	9.55E-06	7.87E-05
PDGFRL	8.896377278	4.906716106	-3.989661172	2.44E-07	3.93E-06
CPQ	14.84818639	11.57296472	-3.275221671	1.26E-05	9.85E-05
DUSP4	11.0462361	14.38821141	3.341975311	0.014798452	0.033420286
RGCC	28.57551889	23.60380285	-4.971716044	4.36E-05	0.000272525
TPM3	44.03078458	51.77010775	7.739323163	0.000338383	0.001512433
ADCYAP1	3.857633538	1.739418602	-2.118214936	0.001641226	0.005553165
ZMAT2	43.5001175	46.37333183	2.873214331	0.018805081	0.040764034
C1QTNF6	7.112499875	5.046253141	-2.066246734	0.000226134	0.001076999
GABARAPL1	20.43267033	17.06408046	-3.368589869	7.38E-05	0.000422257
ELL2	10.84271117	8.177718958	-2.664992209	0.000294658	0.00134656
STEAP3	11.95499953	14.97943159	3.024432064	0.003537127	0.010303625
MRPS12	12.71162446	15.76663659	3.055012133	0.001081785	0.00395667
LMCD1	7.962681528	5.293741296	-2.668940232	3.89E-07	5.79E-06
PAK1	13.07153135	17.51602801	4.444496667	0.000313394	0.001418093
GABARAP	26.14557972	21.81582	-4.329759722	3.79E-06	3.66E-05
STAU1	38.21902403	42.44006085	4.221036817	0.002209108	0.007062892
PFDN6	9.108573694	11.66191792	2.553344221	3.19E-05	0.000210528
PHLDB1	6.91120575	4.377897963	-2.533307787	1.34E-11	3.92E-09
NDN	16.95683024	10.03572145	-6.921108785	1.41E-11	3.92E-09
CD34	8.930924278	5.114416394	-3.816507883	5.56E-09	2.14E-07
ECE1	39.21931528	34.47722086	-4.742094419	0.016336292	0.0362539
EZR	193.8818551	243.1515176	49.26966247	0.00299082	0.009010179
SLC39A6	16.22417838	13.22959566	-2.994582713	0.000164702	0.000824238
CTTN	50.05884764	57.40518085	7.346333206	0.002489479	0.007804597
TRIM28	56.11767569	62.15826634	6.040590644	0.014474563	0.032826099
RRAGA	45.75275153	40.43570296	-5.31704857	0.000400065	0.001735664
GM2A	22.56389	18.49576431	-4.06812569	0.000724279	0.002828127
GAA	24.46084822	20.94502275	-3.515825476	0.00262424	0.00814078
TXN	135.3425614	190.9003838	55.55782241	1.65E-05	0.00012335
CERK	14.54414868	10.94454754	-3.599601145	3.31E-05	0.00021618
COMMD6	21.75371514	26.28261775	4.528902608	0.001733264	0.005798241
SPON1	27.35308954	13.91812931	-13.43496023	2.17E-08	5.97E-07
TPD52	10.35794335	14.05891573	3.700972385	0.002489479	0.007804597
OAF	26.77972653	22.72985625	-4.049870274	0.00478973	0.013197258
TAGLN	199.909714	111.2825352	-88.62717882	4.06E-07	5.99E-06
PARL	19.72234819	22.41659239	2.6942442	0.002765639	0.008486166
PDGFRA	11.41156182	6.335595042	-5.075966777	1.53E-09	8.29E-08
SND1	32.9406125	37.58077113	4.640158627	8.03E-05	0.000453203
NELFE	22.39388042	25.65158775	3.25770733	0.004671759	0.01292669
NISCH	14.1527609	10.58503087	-3.56773003	1.33E-05	0.000103176
ZBTB47	9.047581292	5.959232099	-3.088349193	7.45E-14	1.31E-10
RNF113A	10.63894593	12.82402006	2.185074126	0.000149584	0.000764286
RBM8A	16.71976681	19.95607251	3.236305701	2.37E-06	2.49E-05
RNF181	42.45567681	52.3886431	9.932966293	0.000109878	0.00059339
ARHGAP30	8.443665444	6.307143268	-2.136522177	4.92E-05	0.0003017
KCTD10	8.562578708	6.436671986	-2.125906722	9.29E-10	5.68E-08
PSMB1	49.29857444	57.24150648	7.942932034	0.007698385	0.019570537
CHCHD10	18.84534847	27.45696096	8.611612486	0.000861396	0.003270988
TNFSF12	18.66570307	14.55971083	-4.105992238	2.83E-06	2.87E-05
ARRB2	11.48105033	8.886916155	-2.594134178	5.45E-05	0.000327595
KLF13	13.47159411	11.20343411	-2.268159998	0.00299082	0.009010179
AUP1	51.09957736	59.12434915	8.024771794	0.000644446	0.002571367
NDUFB3	27.33518736	35.14094	7.805752639	1.39E-06	1.61E-05
LGALS3	171.5594393	224.4748959	52.91545661	0.000348891	0.001549364
VCAM1	13.17384039	10.40994544	-2.763894947	0.00089925	0.00338986
EIF3H	29.94681833	38.59952732	8.652708991	6.96E-07	9.12E-06
STK39	16.79546465	22.55951248	5.764047826	0.001007863	0.003734687
CD4	17.1782279	12.44166177	-4.736566128	2.37E-05	0.000164968
SUMO1	43.39927139	50.78132662	7.382055231	0.000260291	0.001214529
ADGRA2	13.705782	7.050642177	-6.655139823	8.42E-14	1.31E-10
ADSS	17.96341847	20.1799228	2.216504331	0.006277109	0.016550195
PLIN2	13.52624449	10.95056779	-2.575676697	0.00391695	0.011189614
CNTN1	4.726263507	2.500822914	-2.225440593	4.71E-08	1.08E-06
RAPGEF1	14.71573632	12.37753748	-2.338198841	0.000154472	0.000783779
VAMP8	122.6676825	155.576598	32.90891553	0.000156972	0.000794516
LAMA2	9.618907625	4.824658485	-4.79424914	3.36E-10	2.80E-08
DAP	68.69194167	76.94521944	8.25327777	0.01237723	0.028876329
PKP3	29.40566532	49.38658714	19.98092182	1.01E-06	1.24E-05
MAGOH	15.66565397	18.64966654	2.984012563	0.002522562	0.007892378
HPRT1	18.23903472	24.10650915	5.867474433	3.08E-07	4.81E-06
GIPC1	38.48028961	49.03421465	10.55392504	0.0014705	0.005090603
ITGA11	9.598462764	5.938352452	-3.660110312	0.000137994	0.000719571
KCNJ8	8.468672875	4.973589155	-3.49508372	1.81E-07	3.10E-06
NDUFAF8	8.228263958	10.35425546	2.125991506	0.017819372	0.038912521
IDI1	13.46751378	17.02458938	3.557075603	0.007428328	0.01898894
ZMIZ1	12.66178099	9.827717394	-2.834063592	5.76E-06	5.18E-05
SSNA1	38.16656486	46.93265042	8.766085561	0.007340215	0.018802395
PBX3	7.210956569	4.919437662	-2.291518907	8.53E-09	2.84E-07
CYB5R3	51.65440417	41.47377408	-10.18063008	5.21E-07	7.30E-06
HTRA1	130.0123168	81.29367197	-48.71864483	1.47E-06	1.69E-05
DAP3	17.56823431	21.99952172	4.431287413	1.33E-07	2.46E-06
FGL2	9.625462939	6.930675494	-2.694787445	7.26E-05	0.000417163
C8orf82	6.570171389	8.742371465	2.172200076	0.000663599	0.002637619
NOP10	102.2178707	127.8636163	25.64574564	0.000444627	0.001900452
FCER1G	45.84814763	35.58806752	-10.2600801	0.005421011	0.014647461
NXT1	14.98146292	17.63640963	2.654946717	0.023484075	0.049156673
MRPL23	8.019098847	12.35455152	4.335452674	3.81E-07	5.70E-06
HIST1H2BK	46.66260586	65.29840083	18.63579497	0.002329938	0.00737329
TFPI	9.91138775	7.772775986	-2.138611764	0.004971747	0.013650324
SFRP2	496.8250551	243.8952424	-252.9298127	1.72E-08	4.97E-07
TMBIM6	133.6729624	146.5430906	12.8701282	0.017437947	0.038254457
TIMM17A	13.22549511	15.7862253	2.560730185	0.000109878	0.00059339
LSM2	23.78130556	29.4865307	5.705225149	0.000873847	0.003309162
HLA-DMB	14.00280343	11.90429364	-2.098509791	0.014156941	0.032241173
CD2	9.845521821	7.654747638	-2.190774183	0.00391695	0.011189614
RGS16	20.03328019	15.25814639	-4.7751338	0.003191112	0.009462117
FLNA	155.9117819	98.63240338	-57.27937856	2.19E-07	3.60E-06
TMPRSS3	9.344267806	12.94521979	3.600951983	0.020050616	0.043080558
SMOC2	24.60219965	13.09636749	-11.50583216	1.53E-08	4.53E-07
ARF5	66.57299986	76.76068056	10.1876807	0.000979626	0.003648557
UNC5B	15.99066863	12.14718883	-3.843479794	0.001391419	0.004868398
PLPP2	13.87165079	19.13797741	5.266326617	0.000437989	0.0018766
ABI3BP	4.997661464	2.664474069	-2.333187395	4.76E-06	4.44E-05
RPL14	50.56446861	67.83366169	17.26919308	6.74E-08	1.43E-06
CLDN7	50.09685694	69.04295014	18.9460932	0.001177101	0.004237904
SLC52A2	21.83949815	28.48086297	6.641364819	0.003770376	0.010843215
IRF6	20.40801019	30.73315646	10.32514627	1.01E-06	1.24E-05
LAMP2	33.32574931	29.39284238	-3.932906925	0.002876218	0.008741254
TSPAN2	6.989411333	4.149300345	-2.840110988	6.45E-08	1.39E-06
APCDD1	10.59953538	7.543515169	-3.056020206	3.00E-06	3.01E-05
PRR13	31.98835819	40.23259986	8.244241665	0.000564454	0.002307794
FKBP9	30.16547278	25.52800146	-4.637471313	0.000724279	0.002828127
RHOJ	6.329587292	3.622912901	-2.70667439	3.60E-09	1.52E-07
GNL3	19.95308875	23.56003296	3.606944208	0.000479249	0.002018564
WISP1	9.061873222	5.27865317	-3.783220052	2.29E-07	3.73E-06
PDLIM7	45.12798896	35.82181313	-9.306175832	0.003069519	0.009184893
TXNDC17	8.457011181	10.71906551	2.262054326	0.000564454	0.002307794
MGST1	7.752408569	11.06034876	3.307940191	0.000965784	0.003604569
MCFD2	19.81692194	17.67023645	-2.146685494	0.02026506	0.043436119
MRPL43	12.7803859	15.02195254	2.241566632	0.001663804	0.005611216
TNS2	14.01263457	8.816689873	-5.195944696	1.49E-11	3.92E-09
RPL19	373.0641111	504.1908634	131.1267523	5.76E-06	5.18E-05
UBE2S	5.000314126	7.252762268	2.252448141	0.000348891	0.001549364
POLR2K	19.22778568	22.13441424	2.906628559	0.017063699	0.037599469
TMEM219	48.50432097	57.42745155	8.923130577	0.017249933	0.037908955
TMEM101	11.10710913	13.50133766	2.394228537	0.001733264	0.005798241
GLIPR1	5.861308611	3.667179261	-2.194129351	2.50E-09	1.15E-07
CHMP4B	131.1500721	158.8477587	27.69768665	3.54E-05	0.000228897
RUSC2	10.65065854	7.205664549	-3.444993992	1.86E-09	9.45E-08
MUC1	158.200721	247.4350778	89.23435684	0.000663599	0.002637619
TXNDC15	12.0993095	9.696276958	-2.403032542	8.14E-09	2.73E-07
EIF4EBP1	33.88769042	47.72541014	13.83771972	0.005979094	0.015879052
NRSN2	11.84364028	8.169429563	-3.674210714	1.42E-07	2.60E-06
CSGALNACT2	12.85692807	9.041316634	-3.815611436	3.43E-08	8.44E-07
INAVA	13.36483736	18.03950396	4.674666597	0.001210559	0.004339495
NDUFA4	33.30435486	39.9251107	6.620755843	0.000144842	0.000747126
GDPD3	4.65320814	6.960714104	2.307505964	0.00170982	0.00573836
COL12A1	43.35712049	29.24248964	-14.11463085	6.24E-05	0.000367195
NDUFB11	46.11892083	59.35845099	13.23953015	5.54E-05	0.000332893
A2M	143.7114738	87.08323028	-56.62824347	1.13E-10	1.27E-08
GRB7	13.01970849	21.26064741	8.240938922	0.003867527	0.011073894
CFDP1	15.90415208	18.18578596	2.281633874	0.005624532	0.015098835
GAS7	7.372542389	4.243876346	-3.128666042	8.40E-10	5.24E-08
RMND5A	8.464787986	10.55614977	2.091361789	0.001805381	0.006000706
OSMR	15.8972291	13.70941949	-2.187809604	0.015982912	0.035628814
SS18L2	9.969548125	12.33447183	2.364923706	0.003403558	0.009994231
PRPF8	20.19248417	17.75597346	-2.436510702	0.010798612	0.025838867
PMVK	35.15227542	48.34072254	13.18844712	9.96E-05	0.000546973
HSPA9	39.24679542	44.64542366	5.398628245	0.005354663	0.014509222
SHARPIN	22.37148901	28.17198252	5.800493507	0.001575173	0.005373585
RERE	11.51263406	9.136755775	-2.375878281	5.55E-06	5.04E-05
CTNNBL1	11.31773046	13.5066641	2.18893364	6.03E-05	0.000357523
RAB31	36.42334333	23.72894759	-12.69439574	5.51E-08	1.23E-06
DEF6	10.91829646	13.33758961	2.419293147	0.011964511	0.028098163
AVPI1	14.87669697	19.8218083	4.945111324	0.005289049	0.014365905
FILIP1L	14.76292733	8.480718197	-6.282209136	1.01E-10	1.19E-08
GIMAP7	11.39621289	7.952995935	-3.443216954	0.000154472	0.000783779
RAN	36.12213181	43.85713958	7.735007772	0.000129336	0.000683611
MSRB3	12.21584335	6.341844477	-5.87399887	3.68E-11	6.17E-09
BACE1	8.876933306	6.254729493	-2.622203813	1.61E-08	4.73E-07
TACC3	5.467944611	8.360659324	2.892714713	0.00023334	0.001105382
TOR3A	13.04551529	15.17408313	2.128567835	0.001244894	0.00444334
NDUFA3	14.97981919	19.22493192	4.245112721	0.000616679	0.002480496
RASSF2	9.330625264	5.636960568	-3.693664696	1.53E-08	4.53E-07
E2F4	17.53951419	19.69414255	2.154628355	0.005624532	0.015098835
CLIP3	9.089447222	5.109387011	-3.980060211	8.80E-13	5.93E-10
MAF	8.703504792	5.978453906	-2.725050886	2.39E-07	3.86E-06
ENSA	25.67041347	30.50291634	4.832502866	6.58E-06	5.78E-05
SERPING1	198.3669907	143.3282799	-55.03871084	0.000281301	0.001296488
CMBL	13.43410403	18.50486573	5.070761705	0.019627664	0.042325558
POLDIP2	40.92915875	46.4501638	5.521005053	2.58E-05	0.000177063
PET100	7.713500125	10.38190186	2.668401734	8.16E-05	0.000458939
ADIPOR1	38.52138986	43.69710169	5.175711829	0.000873847	0.003309162
RPL32	165.7407375	225.1901306	59.44939306	1.28E-05	0.000100039
EIF1	135.9300906	153.3565193	17.42642874	0.016336292	0.0362539
ALYREF	26.9627575	34.67116197	7.708404472	0.002179812	0.006992625
SSC5D	7.07822475	3.483179961	-3.595044789	8.07E-13	5.89E-10
VDAC2	19.57366653	24.9676238	5.393957275	2.37E-05	0.000164968
MANSC1	8.699533847	11.08089183	2.381357984	0.001830026	0.006064769
PREX1	8.041570097	5.499223338	-2.542346759	1.89E-07	3.21E-06
LHFPL6	31.23900417	17.33826703	-13.90073714	2.74E-10	2.45E-08
TWSG1	14.49643651	10.85616617	-3.640270345	9.91E-06	8.08E-05
PTMA	203.5977835	239.3790042	35.78122075	2.92E-05	0.000195037
DUSP1	166.1372932	112.2990128	-53.83828038	0.000212345	0.001021116
ZFP36L1	87.96675236	73.8903338	-14.07641856	0.001144499	0.004144554
RPS12	811.9175236	1105.335159	293.4176355	0.000437989	0.0018766
ZNF787	8.212810917	10.35858528	2.145774365	0.000479249	0.002018564
DEDD2	18.16904315	22.37774383	4.208700678	0.000149584	0.000764286
CCNB2	3.821373582	6.256957297	2.435583715	7.36E-06	6.37E-05
PNRC1	30.94143819	28.02164141	-2.919796786	0.018805081	0.040764034
C1QA	139.9372175	114.0871286	-25.85008891	0.004017522	0.011424367
ALDH3A1	3.192212604	7.350819495	4.15860689	0.00807214	0.02031693
TNS3	14.45173603	11.72421499	-2.727521042	7.64E-05	0.000434225
EIF2S3	43.83401194	50.17930085	6.345288901	0.003109572	0.009277924
RPS17	147.6728157	195.9128914	48.24007571	5.93E-05	0.000352528
LOXL1	19.85763067	12.9556168	-6.902013864	3.79E-06	3.66E-05
MARVELD1	33.35394876	25.98465963	-7.36928913	7.51E-05	0.000428398
OGFR	13.61864178	15.71985297	2.101211194	0.013845485	0.031653739
JUP	112.8907164	138.9129839	26.02226755	0.009622591	0.023518733
SERF2	60.01369847	72.03743225	12.02373378	0.012100708	0.028353686
SH3PXD2B	15.16664338	9.882196254	-5.284447121	8.53E-09	2.84E-07
TLCD1	5.705738597	9.247766831	3.542028234	7.37E-08	1.52E-06
SPSB1	25.45052158	16.46618386	-8.984337724	1.81E-11	4.06E-09
SUCLG2	19.88219611	24.66567904	4.783482931	4.21E-05	0.000265026
NUDT2	14.40559854	17.00692965	2.601331106	0.003492084	0.010213131
DDR2	7.469781653	4.132107113	-3.33767454	4.59E-09	1.84E-07
MDK	101.3157907	137.900993	36.58520226	0.008265041	0.020743601
GMDS	11.95141949	21.55078579	9.599366303	5.45E-05	0.000327595
OLA1	10.37885393	12.60364985	2.224795915	1.11E-05	8.86E-05
PLBD1	36.08816014	45.59895959	9.510799453	0.020481501	0.043839519
TMEM38A	3.586877711	5.645349723	2.058472011	0.001641226	0.005553165
SMARCD2	24.33811625	29.24325493	4.90513868	0.017627755	0.038602671
FKBP10	40.57074792	32.783177	-7.787570917	0.0024245	0.007629772
EIF3E	38.79035736	45.83209282	7.041735456	0.005693888	0.015255347
KLF16	10.28176097	13.69219832	3.410437352	0.002122285	0.006843433
CH25H	5.255720422	2.895704289	-2.360016133	9.48E-05	0.000523577
ANP32A	14.84263786	17.26334851	2.420710646	0.000162086	0.0008141
FHL2	20.14585736	25.04545248	4.899595118	0.013389643	0.030792957
PLTP	51.53345125	41.16559624	-10.36785501	0.000979626	0.003648557
PJA2	23.541585	18.89124003	-4.650344972	5.93E-05	0.000352528
FOSL2	34.57859028	28.70148649	-5.877103785	0.001511575	0.005192278
DPYSL3	44.73672056	26.3141703	-18.42255026	8.19E-10	5.17E-08
FCGR3A	25.94689354	23.43790091	-2.508992636	0.007166798	0.018468631
CAPZB	92.21937639	82.08499408	-10.1343823	0.017819372	0.038912521
RPN2	102.8623158	115.5007772	12.63846135	0.012238277	0.028605878
KIRREL1	11.17546268	6.928148307	-4.247314374	7.79E-10	5.09E-08
NUSAP1	6.065299944	8.832325525	2.767025581	1.38E-05	0.000106276
SPRY1	19.62838881	12.71516838	-6.913220425	3.37E-06	3.33E-05
TMBIM1	93.63905125	120.9687323	27.329681	0.000370829	0.001629887
PTGDS	51.87467788	32.42204155	-19.45263633	0.006353672	0.016727205
THRAP3	28.58299403	26.28089608	-2.302097943	0.012947117	0.02996388
EIF3M	15.54823983	18.95593875	3.407698913	5.77E-08	1.27E-06
PLCD3	9.906326889	14.34887745	4.442550562	0.00262424	0.00814078
AMOTL1	6.794213875	4.101088127	-2.693125748	6.12E-11	8.27E-09
IDS	18.89634086	15.16020821	-3.73613265	0.001081785	0.00395667
HSD17B10	46.44502667	55.14284592	8.697819249	0.002066153	0.006691966
NREP	9.197039347	5.968797987	-3.22824136	3.06E-08	7.75E-07
GC	27.94091537	20.27473344	-7.666181929	0.022286805	0.047111028
ESAM	15.47754226	13.47013603	-2.007406236	0.002066153	0.006691966
MSR1	6.532609935	4.366987735	-2.1656222	7.14E-05	0.000410987
RTN4	48.35185	42.83730366	-5.514546338	0.008663263	0.021573053
MRPL11	11.74210444	15.08299768	3.340893232	4.25E-06	4.05E-05
GINM1	23.22534764	18.79687524	-4.428472399	4.41E-07	6.37E-06
HNRNPH1	28.27115222	25.42082994	-2.850322279	0.00779034	0.019771929
MEGF6	11.30244369	7.384725239	-3.917718455	1.75E-05	0.000128661
MAGEH1	17.73964703	11.62482755	-6.114819478	2.90E-09	1.28E-07
CCDC71L	10.18788379	8.139216592	-2.0486672	0.0014705	0.005090603
TMUB1	21.29485115	26.50300365	5.208152495	0.002209108	0.007062892
RASSF7	34.36480154	46.96041718	12.59561564	0.004279286	0.012041914
ADGRE5	24.93361061	31.12566032	6.192049713	0.000215717	0.001034523
ZFP36	208.8788024	151.5015449	-57.37725743	0.004613765	0.012794725
KCTD12	23.93104556	15.51943692	-8.41160864	6.02E-07	8.16E-06
SMAP2	22.55727754	20.03507377	-2.522203767	0.000412352	0.001779645
FARSB	11.69404007	15.34550625	3.651466184	6.74E-08	1.43E-06
THEM6	13.52970632	20.09741534	6.567709019	0.000465109	0.001973059
PPP1R35	14.34364758	18.64024341	4.296595825	0.000268512	0.001248666
LAMTOR5	24.30185	27.76587437	3.464024366	0.014798452	0.033420286
SELENOP	11.90446053	7.734814475	-4.169646053	0.000294658	0.00134656
NRP1	13.78400611	9.577517606	-4.206488505	8.79E-08	1.76E-06
IRAK1	39.29359944	49.1810062	9.887406753	0.001641226	0.005553165
PAICS	10.5281015	13.056792	2.5286905	4.29E-05	0.000268682
RPL29	209.8095903	279.0764718	69.26688155	6.33E-06	5.59E-05
SYNPO2	8.454153014	2.72026842	-5.733884594	1.81E-08	5.13E-07
PCYOX1	14.91224919	12.3684163	-2.543832899	0.000598791	0.002420299
UQCRB	14.31596853	17.80128885	3.485320317	2.16E-05	0.000153427
PDZRN3	4.708763958	2.593703939	-2.115060019	7.41E-10	4.89E-08
EFEMP2	21.24068667	13.40489993	-7.835786737	5.50E-11	7.77E-09
CAPN8	22.43967188	42.25068711	19.81101524	0.012947117	0.02996388
EXOSC4	11.27396304	15.37018403	4.096220987	0.0024245	0.007629772
AP1M2	35.21192861	52.30699845	17.09506984	7.05E-08	1.48E-06
MAPK13	11.15967797	13.68112196	2.521443986	0.001511575	0.005192278
C16orf89	4.116703008	2.06632233	-2.050380678	0.001097158	0.003996423
APOE	172.0239772	117.9839584	-54.04001886	0.007340215	0.018802395
THBS4	34.99113282	17.79120179	-17.19993103	4.23E-07	6.19E-06
LRP5	21.29980925	26.26602824	4.966218989	0.016158753	0.035943387
MGST2	16.11957471	22.97082777	6.851253066	7.64E-05	0.000434225
DGAT1	15.14676872	19.38877397	4.24200525	0.006052378	0.016039382
PRDX6	71.32361222	83.7305062	12.40689397	7.89E-05	0.000447334
AAMP	39.79448333	49.93430352	10.13982019	1.93E-07	3.25E-06
SSR2	33.41468542	39.49905761	6.084372189	4.44E-05	0.000276006
RPS26	59.49586486	90.26124296	30.7653781	0.001160694	0.004193421
POLR1D	11.96083204	14.91617356	2.955341522	5.64E-08	1.25E-06
PICALM	37.91314306	34.84954615	-3.063596901	0.021142968	0.045014879
ARL6IP1	62.60009722	83.87955056	21.27945334	0.001081785	0.00395667
PLXND1	15.78451476	11.75790275	-4.026612017	9.66E-07	1.20E-05
44450	18.50326903	14.38586131	-4.117407718	4.67E-06	4.37E-05
SPINT1	79.26916306	95.4221607	16.15299765	0.016879232	0.037259098
GJA1	41.92024389	26.59743752	-15.32280637	4.24E-10	3.29E-08
GOLPH3L	13.95939631	17.22030054	3.26090423	0.002489479	0.007804597
ANLN	4.072288788	6.292196685	2.219907897	0.00161893	0.005494189
GPX2	144.2468494	309.5883067	165.3414573	0.000167357	0.000834836
BCAP31	93.83281333	117.818762	23.98594864	1.28E-06	1.51E-05
RNPEP	26.75442361	31.45665535	4.702231741	0.000444627	0.001900452
CCDC12	10.02926613	12.18034894	2.151082819	0.016158753	0.035943387
STAT2	20.79338222	17.24049992	-3.552882307	2.77E-05	0.000186817
UBE2T	6.757911931	11.32358875	4.565676816	3.97E-09	1.63E-07
CAV1	33.11867193	27.42964586	-5.689026071	0.000801573	0.003087238
OVOL2	3.693444042	6.049735049	2.356291008	1.31E-05	0.000101691
CD81	72.25008736	60.3946007	-11.85548666	0.00299082	0.009010179
GNA12	13.3560514	11.08150335	-2.274548051	7.38E-05	0.000422257
CYB5B	11.29522931	13.96737075	2.672141441	1.43E-05	0.000109942
BICDL2	9.130399139	12.31697299	3.186573847	0.009622591	0.023518733
RDX	9.980988472	7.43212057	-2.548867902	0.000149584	0.000764286
INAFM2	18.03312994	15.51299231	-2.520137635	0.002876218	0.008741254
SELENOH	20.93922939	25.33382817	4.39459878	0.00071382	0.002795196
SEMA3C	18.83253878	14.09775996	-4.73477882	0.00161893	0.005494189
DPP3	14.38705644	16.9853961	2.598339654	0.000406165	0.001757218
IFNGR1	43.6150575	39.08966531	-4.52539219	0.014798452	0.033420286
CHPF	81.66288444	67.92448563	-13.73839881	0.009185105	0.022663527
ATP5MF	35.13377889	42.60090845	7.467129562	4.07E-05	0.000257335
DYNLRB1	39.94476083	49.2487007	9.303939871	0.000318249	0.001435878
THAP4	16.65643807	18.76911177	2.112673705	0.00807214	0.02031693
CYP2S1	23.71799415	48.22428031	24.50628616	0.00193173	0.00633924
C1orf43	65.95027986	81.15238535	15.20210549	6.68E-07	8.85E-06
TRIM31	9.748773093	16.24043215	6.491659057	0.009962798	0.024169515
NDUFS4	23.85151	26.97843592	3.126925915	0.001957955	0.006404992
HEYL	21.0197784	12.84504341	-8.174734994	1.16E-06	1.39E-05
CACNA1H	5.781535389	3.137622165	-2.643913224	1.49E-11	3.92E-09
MRPL49	17.54976194	19.69359859	2.143836647	0.002392596	0.007552334
PEA15	89.15071361	80.54955366	-8.601159949	0.007883279	0.019958867
PDIA3	120.27067	143.216862	22.94619197	0.000196219	0.000956153
LIPA	23.64401225	19.71751332	-3.926498926	0.002876218	0.008741254
MCM4	6.034109556	8.795934887	2.761825332	0.000121192	0.000645511
CST7	10.37749536	6.695367513	-3.682127848	0.000187103	0.00091858
C1QC	121.222466	92.55530411	-28.66716185	0.00089925	0.00338986
TIE1	6.406128792	3.795439704	-2.610689087	4.17E-09	1.70E-07
GIMAP4	14.42396157	10.76293204	-3.661029527	7.79E-06	6.64E-05
KLF9	21.25746058	14.11619303	-7.141267555	1.09E-06	1.32E-05
MOXD1	12.5637949	6.293361282	-6.270433621	4.46E-10	3.40E-08
MRPL44	14.32721404	16.65730321	2.33008917	0.000486468	0.002042737
NID1	28.2270576	17.00626496	-11.22079264	3.92E-10	3.07E-08
BLVRB	41.60544292	49.43777972	7.832336802	0.000703502	0.002765252
AQP1	90.32392972	65.41213145	-24.91179827	0.007428328	0.01898894
ICMT	24.35474608	21.40233466	-2.952411421	0.003628805	0.010526245
LZTS1	5.856275847	3.122457721	-2.733818126	3.78E-11	6.25E-09
CSTA	6.499067431	13.34191921	6.842851775	5.93E-05	0.000352528
MAP1B	7.403191014	4.330916518	-3.072274496	3.51E-08	8.62E-07
COL4A2	126.2093042	81.8292007	-44.38010346	1.82E-09	9.33E-08
FRZB	12.15381809	8.493591451	-3.660226641	2.57E-06	2.65E-05
CDC34	22.74060628	27.08481254	4.344206257	0.021367555	0.045422967
CTSK	122.2672488	69.71008007	-52.55716868	1.76E-08	5.05E-07
FOLR2	14.33651278	7.93951268	-6.397000099	3.18E-06	3.17E-05
FOXO1	11.32839742	8.483341563	-2.845055853	8.72E-05	0.000486528
SEC61G	26.51046375	34.06531873	7.554854982	3.31E-05	0.00021618
DTYMK	8.023974833	10.34296299	2.318988153	0.000212345	0.001021116
UBQLN4	11.32866533	13.84803023	2.519364892	0.000290141	0.00132934
DCTPP1	19.07348742	25.23250549	6.159018076	3.59E-08	8.76E-07
HACD3	13.25038893	15.46323345	2.21284452	0.017437947	0.038254457
DYNLL1	54.07836639	59.8198493	5.741482907	0.02092044	0.044609921
RPL26	92.46368819	111.7577208	19.29403265	0.013540095	0.031075668
PSMA4	13.78418956	16.5355529	2.751363346	0.000290141	0.00132934
CHD3	24.22655708	18.68041037	-5.546146717	2.11E-06	2.26E-05
ZBTB4	18.01041486	14.13468779	-3.875727072	7.58E-09	2.68E-07
NLGN2	8.327404514	5.114839577	-3.212564936	4.90E-13	4.06E-10
COA6	11.48081849	15.61996294	4.139144458	2.07E-06	2.22E-05
TAGLN2	357.5490808	461.8281428	104.279062	0.000102897	0.000561796
PAPSS2	16.28333875	11.36833856	-4.915000187	9.38E-06	7.76E-05
FDPS	22.58835618	28.34210831	5.753752129	0.000260291	0.001214529
HNRNPC	41.00909375	45.51197521	4.502881461	0.000531958	0.002198086
SRPX2	17.58950722	11.10093172	-6.488575503	3.43E-07	5.22E-06
ARID5A	10.59632385	8.458664113	-2.137659735	1.94E-05	0.000141292
MYL12B	259.9161153	318.3534266	58.43731134	0.001227615	0.004387974
DPYSL2	19.38673743	16.04761349	-3.339123938	0.001081785	0.00395667
ELK3	20.59203079	16.34688197	-4.24514882	0.000131451	0.000692432
NPM1	90.76397069	111.5848727	20.82090198	1.13E-05	9.01E-05
CFD	19.50361347	15.34543048	-4.158182988	0.00478973	0.013197258
TYROBP	79.88984189	59.78743461	-20.10240728	0.001193721	0.004285322
RBCK1	24.37155528	28.45908034	4.08752506	0.009962798	0.024169515
SPART	7.348026917	5.285892141	-2.062134776	3.36E-05	0.000219293
PHB	21.44358651	26.53403169	5.090445176	9.91E-06	8.08E-05
ELOVL5	20.66149678	17.172958	-3.488538778	0.000501212	0.002090514
INHBA	20.40225103	13.80560687	-6.596644157	4.50E-06	4.22E-05
TMEM258	20.75193694	26.21974958	5.467812633	2.62E-06	2.69E-05
CRIP2	37.49668681	31.33200013	-6.164686679	0.004499729	0.012545709
GPRC5C	8.235663431	11.05400572	2.818342289	0.010675515	0.025593626
TSPAN15	44.98648542	57.36621169	12.37972627	0.006052378	0.016039382
FIS1	47.94085486	55.1677862	7.226931336	0.000663599	0.002637619
NOSIP	10.88087174	13.52284677	2.641975039	0.006052378	0.016039382
USH1C	14.87169161	22.3045627	7.432871092	0.004068681	0.011548695
TPP1	41.38687514	35.8378041	-5.54907104	0.000873847	0.003309162
HSPA1B	38.18783081	64.82820979	26.64037898	0.002694092	0.008305613
RTF2	22.00870694	24.24570785	2.237000901	0.001490907	0.00513691
ZMYND11	15.33005039	13.18861237	-2.141438023	0.006913564	0.01793138
CCL5	26.06827379	19.84313076	-6.225143031	0.010922968	0.026086174
MRPS2	14.25332257	17.0734557	2.820133135	0.003818671	0.010951677
BAIAP2L2	16.6929351	30.40118618	13.70825108	0.003722638	0.010738245
LOX	15.68725578	9.936553873	-5.750701905	1.98E-08	5.55E-07
ITGB5	59.52486125	51.49476485	-8.030096405	0.020481501	0.043839519
CTSB	195.0937733	173.2314163	-21.862357	0.013093167	0.030217433
RCAN1	7.664211125	5.601015803	-2.063195322	5.98E-06	5.34E-05
PEX11B	21.754825	25.90373959	4.148914592	0.001596914	0.005432831
SPON2	32.64636618	21.13529779	-11.51106839	6.96E-07	9.12E-06
EI24	31.59957889	36.25293972	4.653360829	2.01E-05	0.000145085
PPP1R18	28.15650431	24.74925365	-3.407250658	0.008973092	0.022237585
NOTCH3	24.90415264	16.05794228	-8.846210357	1.91E-09	9.49E-08
S100A14	115.7026801	223.9782815	108.2756014	7.64E-06	6.55E-05
ZDHHC3	11.90519185	14.39689275	2.491700899	0.014635717	0.033106947
PLK2	17.56483704	14.71871066	-2.84612638	0.000260291	0.001214529
RRS1	12.02017035	15.38000782	3.35983747	0.000354258	0.001569834
IGSF9	3.768007461	6.253921715	2.485914254	0.002658956	0.008219735
ZEB1	8.280934111	4.681664989	-3.599269122	1.91E-11	4.10E-09
SH2D4A	9.461129944	12.39026982	2.929139872	0.005555938	0.014956721
RSL24D1	23.28049139	26.14110042	2.860609034	0.003150102	0.009369592
PPIF	17.63741174	24.61975156	6.982339827	4.41E-07	6.37E-06
MMP11	163.7604378	89.56465815	-74.19577962	0.00876546	0.021788229
THBS2	124.0307638	78.56200196	-45.46876179	7.56E-07	9.79E-06
TMEM45B	14.06459186	21.99630036	7.931708499	0.013540095	0.031075668
TSR3	33.46569972	38.69333113	5.227631405	0.021822968	0.046288095
SPARCL1	116.8211174	57.9249869	-58.89613046	1.32E-09	7.37E-08
SDF4	36.01376597	33.82964465	-2.184121324	0.017437947	0.038254457
NDUFA1	85.58123625	108.2798066	22.69857037	1.26E-05	9.85E-05
MRPL28	19.52212797	22.80413579	3.282007817	0.015128711	0.03401769
NEUROD1	4.275484009	1.966680678	-2.308803331	0.020263802	0.043436119
POMP	58.38355708	70.70461887	12.32106179	2.45E-05	0.000169497
RPLP2	299.4667833	439.6970817	140.2302984	8.39E-06	7.06E-05
ALDH1A3	9.061778222	5.333156786	-3.728621436	7.93E-06	6.74E-05
TPM2	105.3882236	62.96393577	-42.42428784	8.44E-05	0.00047233
DGUOK	26.30665208	33.24021338	6.933561297	1.71E-05	0.000126891
PTPN18	18.15546875	20.79455342	2.639084673	0.012659335	0.029407444
PPIH	11.80513157	14.90966946	3.104537895	0.000212345	0.001021116
CHCHD1	17.58304004	22.39601975	4.812979705	7.79E-06	6.64E-05
IGFBP4	452.0791875	314.4234925	-137.655695	2.77E-05	0.000186817
PLN	6.799866114	3.244643458	-3.555222656	4.86E-06	4.50E-05
FSTL1	73.65462931	44.02864954	-29.62597977	2.47E-10	2.27E-08
PRRC2B	11.20712321	8.711763197	-2.495360011	0.00068328	0.002698574
MCTS1	10.08647644	12.61243966	2.525963218	8.41E-08	1.69E-06
OS9	60.57241639	56.76313338	-3.809283009	0.008663263	0.021573053
TRADD	14.57696861	18.7786542	4.201685586	0.000993652	0.003693043
R3HDM4	36.71130986	44.36655859	7.65524873	0.007166798	0.018468631
PTK7	19.47535314	13.30971706	-6.165636083	9.38E-06	7.76E-05
RPL28	101.9709488	140.2157727	38.24482393	1.65E-05	0.00012335
MYH9	192.3671778	155.881817	-36.48536074	2.82E-05	0.000189416
TMEM43	38.59127181	33.90360293	-4.687668876	0.005693888	0.015255347
CCL24	6.48854324	15.61301515	9.124471905	0.011964511	0.028098163
GID8	16.29890653	18.96937204	2.670465514	0.000125202	0.000663736
EIF3J	17.85711018	19.97309127	2.115981087	0.002589938	0.008066605
RRNAD1	9.515324458	11.75950024	2.244175781	0.000531958	0.002198086
PES1	16.39552546	19.1678199	2.772294443	0.003582699	0.010416832
RPS13	143.4878819	186.3723992	42.88451721	3.24E-06	3.22E-05
PLEKHJ1	10.41017786	13.15421623	2.744038364	0.004613765	0.012794725
SFXN4	8.74875375	11.61519666	2.866442912	7.40E-07	9.61E-06
MTIF3	21.85421444	25.05230465	3.198090203	0.001036852	0.003823854
AGR2	153.0833532	272.3264308	119.2430777	0.002694092	0.008305613
AEBP1	227.3929829	134.9389459	-92.454037	3.89E-07	5.79E-06
VASP	66.50945875	75.57769042	9.068231673	0.001490907	0.00513691
RUVBL2	17.92557529	22.90844938	4.982874089	5.00E-05	0.000305547
KARS	31.49135694	39.49378972	8.002432774	1.77E-09	9.14E-08
F12	2.485904914	4.819175046	2.333270133	0.000598791	0.002420299
ARHGAP27	8.018428681	10.55421645	2.53578777	0.001880247	0.006208013
ANXA3	21.46133408	25.7660143	4.304680212	0.02275919	0.047913881
SQLE	14.01434997	21.85412986	7.839779887	0.003867527	0.011073894
RAB11A	30.75598667	34.97786808	4.221881418	0.002066153	0.006691966
LPL	6.194312493	2.938408242	-3.255904251	1.84E-05	0.000134756
GJA4	9.720281903	6.690973465	-3.029308438	4.84E-05	0.000297314
HMGCS1	14.00729554	18.6707413	4.663445754	0.009292779	0.022870143
HMGA1	101.7758619	166.8867004	65.11083848	4.01E-06	3.85E-05
MYO1B	11.31408292	8.889872972	-2.424209945	0.000190096	0.000930701
PSMD4	41.31138625	51.40824845	10.0968622	4.25E-06	4.05E-05
SMAGP	8.678113875	12.18462785	3.50651397	0.000644446	0.002571367
RPS29	25.25497597	37.13185	11.87687403	1.00E-07	1.96E-06
ROR2	4.870982944	2.776489732	-2.094493212	1.39E-10	1.48E-08
CXCR4	61.62121111	56.15875218	-5.462458928	0.000524111	0.002172889
FOXL1	8.067841207	11.73170976	3.663868554	0.011048596	0.026305274
SCPEP1	18.46124924	14.97277742	-3.488471814	1.17E-05	9.25E-05
AKT3	5.689124931	3.612597554	-2.076527377	2.32E-09	1.09E-07
TEAD2	12.13780781	9.018583817	-3.119223989	2.78E-06	2.82E-05
SZRD1	26.66914611	23.39128068	-3.277865435	0.000663599	0.002637619
SLC16A2	7.374530764	4.972248632	-2.402282131	1.69E-09	8.81E-08
GNG11	13.48774282	8.719252845	-4.768489974	1.03E-07	1.99E-06
CYCS	17.39217565	22.61982573	5.22765008	8.87E-06	7.40E-05
IMPA2	10.97805288	14.431129	3.453076125	0.00876546	0.021788229
CILP2	4.274787435	1.926311789	-2.348475646	4.41E-07	6.37E-06
PCSK2	6.855687524	3.391545588	-3.464141936	0.015296262	0.034319883
RPL10	243.7031542	305.1493183	61.44616414	8.16E-05	0.000458939
SEM1	6.854971056	9.21876269	2.363791635	5.05E-06	4.65E-05
GPX3	44.16569874	26.20471994	-17.96097879	9.63E-05	0.000530875
TGFBR2	58.78202167	45.74321848	-13.03880319	0.000418626	0.001804844
CORO1C	21.23628879	18.57391363	-2.662375158	0.003232609	0.00955096
PAFAH1B3	14.02541085	20.04462	6.019209153	9.55E-06	7.87E-05
AKIRIN1	19.73913488	17.06286459	-2.676270283	0.000861396	0.003270988
CRTAP	27.65396764	22.46861225	-5.185355385	4.33E-06	4.10E-05
LITAF	50.73739958	44.78902718	-5.9483724	0.001097158	0.003996423
C1R	102.8954069	69.12911521	-33.76629173	2.01E-07	3.36E-06
PLEKHO1	9.649941611	7.361502352	-2.288439259	3.73E-05	0.000239157
NDUFC1	15.93701931	19.15194615	3.214926849	0.000388121	0.001693309
CYBB	15.48042324	12.37436034	-3.106062906	0.001081785	0.00395667
BMPR2	12.04341915	9.504638676	-2.538780477	8.03E-05	0.000453203
MRPL14	35.80458569	49.32767113	13.52308543	1.14E-06	1.36E-05
HKDC1	11.88496018	16.306845	4.421884819	0.003770376	0.010843215
SERPINF1	119.5034996	67.41228437	-52.09121522	1.05E-09	6.26E-08
PRPS2	13.19577901	15.35943208	2.163653071	0.001391419	0.004868398
FOXA2	7.147666847	11.12708346	3.979416616	0.017063699	0.037599469
SHMT2	14.35993356	17.62954863	3.269615078	0.002876218	0.008741254
KCNK1	15.23418086	23.64695313	8.412772266	0.000137994	0.000719571
SMAD7	10.46018035	7.693916042	-2.766264305	5.55E-07	7.62E-06
BTBD6	15.78427047	13.53213792	-2.252132557	0.005906611	0.015713432
WWTR1	14.70115147	11.62149113	-3.079660345	6.10E-06	5.42E-05
NDUFAB1	22.56366181	28.18287183	5.619210025	1.05E-05	8.45E-05
MGAT1	35.03096931	28.72922169	-6.301747615	2.67E-06	2.73E-05
GYPC	11.11108108	8.084409493	-3.02667159	1.01E-05	8.19E-05
C1QB	122.091701	100.475794	-21.61590706	0.004333459	0.012153058
TP53INP2	12.18671257	9.87975807	-2.306954499	0.001757003	0.005863443
RPS15	111.4118079	155.6799256	44.26811772	0.000117304	0.000627222
NFIC	16.01698308	13.02070625	-2.99627683	1.51E-05	0.000114888
SUSD6	25.33515944	20.20164651	-5.133512937	1.62E-05	0.000121873
NME1	8.945713764	13.15691338	4.211199616	1.07E-05	8.57E-05
UBE2C	12.47475553	22.51948894	10.04473342	1.33E-06	1.56E-05
SAP18	31.49040708	38.15911155	6.668704466	6.68E-07	8.85E-06
PSMB4	80.51652639	98.19310648	17.67658009	1.81E-05	0.000132903
NR4A3	4.136112589	1.591308913	-2.544803676	0.000354258	0.001569834
ATP6V1B2	14.83021874	12.09241375	-2.73780499	5.00E-05	0.000305547
NSMCE1	12.72085988	14.94184894	2.220989069	0.005693888	0.015255347
CNPY4	8.259057264	5.811462352	-2.447594912	8.74E-09	2.88E-07
MRPL54	25.00763236	29.79364944	4.786017076	0.01237723	0.028876329
TIMM8B	18.96417831	23.28181797	4.317639666	0.00042499	0.001830374
PDGFRB	55.14213333	33.27479934	-21.867334	5.96E-11	8.27E-09
MKI67	3.635576644	6.268750241	2.633173596	5.27E-08	1.18E-06
CMTM3	32.09974235	24.01745677	-8.082285573	0.000365226	0.001610393
ALOX5AP	32.88869949	23.06953065	-9.819168838	0.00071382	0.002795196
TKT	21.919475	29.48906606	7.569591056	7.64E-05	0.000434225
NTHL1	6.354312208	8.590190535	2.235878327	0.008663263	0.021573053
ZYX	85.33603097	75.09741338	-10.23861759	0.003867527	0.011073894
TIMM9	12.88588147	16.19974246	3.313860993	1.99E-06	2.15E-05
ADAM15	26.50106736	32.19831317	5.697245808	0.00807214	0.02031693
LTBP4	22.63628107	15.48269286	-7.15358821	2.05E-05	0.000147276
IMP4	13.38575468	15.88317689	2.497422207	7.70E-08	1.57E-06
GJB1	21.36724693	31.1632499	9.796002974	0.015636271	0.034956466
ELN	37.3791131	18.75506338	-18.62404972	6.87E-10	4.64E-08
PYCR2	17.00187539	19.26866268	2.266787287	0.008461992	0.021156847
RUNX1	11.56219944	8.824340549	-2.737858895	2.49E-08	6.64E-07
DOK4	17.76775642	22.46720658	4.699450161	0.014000448	0.031943345
CHMP4C	12.50874763	18.07645089	5.567703262	5.76E-06	5.18E-05
C4orf3	44.74843611	38.96869423	-5.779741886	0.000993652	0.003693043
IGFBP5	245.399229	141.0786138	-104.3206152	1.93E-07	3.25E-06
SYNPO	23.44239492	17.65158911	-5.790805804	9.91E-06	8.08E-05
RPS18	503.7684208	691.5082239	187.7398031	7.36E-06	6.37E-05
DOCK1	11.47016024	9.468056465	-2.002103771	0.000299241	0.001363991
TRPC4AP	32.46480528	34.55313648	2.088331201	0.022053826	0.046705979
ADAMTS4	7.589144931	4.251775531	-3.3373694	5.10E-07	7.16E-06
LATS2	8.205092361	6.142523225	-2.062569136	1.55E-07	2.76E-06
PLPP4	9.604186478	6.503723052	-3.100463426	0.014314975	0.032535462
GLUD1	39.08897278	44.33514127	5.24616849	0.003109572	0.009277924
ATP5PO	15.74211119	19.29101961	3.548908411	0.002361077	0.007462324
ETHE1	29.69342714	41.11836279	11.42493565	0.000294658	0.00134656
FKBP7	6.453448931	4.314560987	-2.138887943	4.37E-09	1.76E-07
MRPL58	12.74604964	16.16732908	3.421279446	0.006201377	0.016367894
CD99	88.60658694	69.92473423	-18.68185272	8.03E-05	0.000453203
RAI2	9.971678194	6.573946803	-3.397731392	2.29E-07	3.73E-06
RAD21	24.81178764	28.07417603	3.262388389	0.014000448	0.031943345
MRPS21	36.27643292	44.88416	8.607727083	0.000167357	0.000834836
C8orf59	8.570166583	10.65100786	2.080841276	4.21E-05	0.000265026
DGKQ	7.301573458	10.48357987	3.182006415	0.021142968	0.045014879
ALG5	15.21792222	18.36598056	3.148058341	0.000190096	0.000930701
RTL8C	82.31064972	67.65911803	-14.65153169	1.28E-05	0.000100039
ID3	41.32972403	29.25031266	-12.07941137	2.16E-05	0.000153427
ELOB	129.9500233	165.9812797	36.03125638	0.000209024	0.001009442
KLHDC8B	11.74592678	8.758824014	-2.987102764	1.65E-05	0.00012335
NMB	8.199764931	11.31090461	3.111139675	0.003722638	0.010738245
DIAPH1	28.01134861	33.02934159	5.01799298	0.002876218	0.008741254
ESRP2	6.811917556	9.92038862	3.108471064	5.09E-05	0.000310202
F13A1	19.15798061	10.6829809	-8.474999711	1.49E-07	2.69E-06
PODN	21.86965458	10.48588848	-11.3837661	2.20E-13	2.44E-10
SLPI	296.419876	441.2210934	144.8012175	0.004120431	0.011674242
RRM1	10.88417336	13.20213938	2.317966019	0.000167357	0.000834836
TGFB2	6.375675806	3.522691141	-2.852984664	5.78E-07	7.89E-06
SLC39A4	10.3508595	16.42766863	6.076809134	0.005289049	0.014365905
FKBP4	20.0986515	31.15156211	11.05291061	2.73E-05	0.000184756
UQCR10	53.09540236	64.26875282	11.17335046	0.000572862	0.002336019
DDX17	51.10990583	45.60583592	-5.504069918	0.013845485	0.031653739
SSR4	40.96054	52.14037014	11.17983014	0.002209108	0.007062892
MCM7	19.77698076	22.90368375	3.126702983	0.000101219	0.000554092
GTF3A	29.21364028	36.54723324	7.333592962	0.000388121	0.001693309
FZD1	8.743698903	5.782820789	-2.960878114	9.83E-09	3.16E-07
CA9	61.0409699	69.10383918	8.062869283	0.02026506	0.043436119
C19orf33	166.0210588	234.4448239	68.42376519	0.001227615	0.004387974
SMTN	9.264983486	5.751894507	-3.513088979	5.36E-05	0.000323473
SRI	25.00215556	30.22888437	5.226728811	0.003492084	0.010213131
COX7A2	36.81711542	45.02517042	8.208055006	0.001177101	0.004237904
TGFBR1	14.75182213	12.45224083	-2.299581294	0.003317081	0.009768009
LIMS2	5.043419042	2.908046937	-2.135372105	3.69E-09	1.54E-07
COMMD7	20.06753486	23.29880817	3.231273308	0.001532507	0.00524966
LPAR2	8.749845917	11.63070708	2.880861168	0.000756516	0.00293922
EVL	7.644037764	5.071971335	-2.572066429	5.07E-10	3.70E-08
PDLIM4	16.28064528	11.96806392	-4.312581362	0.000123182	0.000654143
S100A16	173.6257847	249.7219513	76.09616655	3.03E-05	0.000200926
TBC1D2B	8.812157292	6.749662676	-2.062494616	3.12E-06	3.11E-05
DCHS1	4.394870556	2.259096689	-2.135773867	1.18E-12	6.96E-10
PDAP1	39.09509417	42.26198169	3.166887523	0.002952164	0.008919687
RPL41	176.1537597	210.62107	34.46731028	0.000328171	0.001476356
PTGFRN	26.76953043	20.1220121	-6.647518332	1.36E-06	1.58E-05
LMOD1	18.06886563	7.991985606	-10.07688002	9.16E-09	2.99E-07
UBTD2	11.52422946	9.402208113	-2.122021346	3.71E-06	3.61E-05
TMEM92	7.133338128	10.17423887	3.040900745	0.002329938	0.00737329
RPL36A	13.10985888	19.53964451	6.429785632	1.33E-07	2.46E-06
NOP56	13.85292904	16.54077794	2.687848902	0.001262396	0.004495476
SCAND1	20.84696819	26.50403649	5.657068299	0.017627755	0.038602671
IL1R2	5.722860899	15.9779217	10.2550608	0.013240671	0.030501183
EPCAM	135.9014378	184.1808737	48.27943588	0.000109878	0.00059339
PLEKHM2	23.92241	18.29047807	-5.63193193	2.76E-09	1.24E-07
DDRGK1	30.88466583	36.59545732	5.710791491	0.010313679	0.024913692
STC1	13.9246271	9.985148028	-3.939479069	3.67E-05	0.000235526
SPR	23.33888861	35.00099986	11.66211125	1.85E-07	3.15E-06
ANKRD65	6.702593861	4.294171627	-2.408422234	0.000147195	0.000755811
ZBTB7B	16.03578661	20.16992797	4.134141361	0.002038601	0.006623454
TMC4	36.67537292	44.81533396	8.139961041	0.010922968	0.026086174
YWHAZ	95.98542181	114.2013362	18.21591439	0.000673372	0.002670485
TMEM141	37.76924903	54.32009451	16.55084548	0.000181249	0.000893014
RFLNA	10.80418311	17.01314297	6.208959864	0.002556047	0.007973044
AXL	20.88593743	15.4005852	-5.485352233	2.19E-06	2.33E-05
PNPLA2	33.65134417	41.25489666	7.603552495	0.020481501	0.043839519
GGT5	21.28312904	15.01406039	-6.269068647	7.22E-06	6.27E-05
C19orf70	20.52533792	25.34722176	4.821883844	0.00391695	0.011189614
HNRNPD	27.00140861	30.33253563	3.331127023	0.00170982	0.00573836
ITPRIP	9.615354028	7.127893028	-2.487461	9.04E-06	7.51E-05
CD151	116.1074399	136.5722993	20.46485943	0.017437947	0.038254457
CERCAM	21.74799824	13.59360852	-8.154389715	4.11E-08	9.75E-07
ANXA10	40.88294411	93.81962811	52.936684	0.011564038	0.027354203
RASL12	5.873151417	3.630593437	-2.24255798	1.65E-08	4.82E-07
MARCKS	53.09328861	45.11809324	-7.975195372	0.000365226	0.001610393
VASN	19.87420557	13.92096394	-5.953241626	1.81E-05	0.000132903
FPR3	9.735948538	6.661250332	-3.074698205	2.32E-05	0.000163071
C19orf53	56.57272111	66.66670648	10.09398537	0.002122285	0.006843433
WNT5A	6.308531093	4.149415331	-2.159115762	5.83E-05	0.000347768
ALKBH7	20.72718594	24.92561354	4.198427591	0.013240671	0.030501183
TRIB3	5.20021	7.908772169	2.708562169	0.005354663	0.014509222
PRNP	40.27996569	35.40050675	-4.879458948	0.017249933	0.037908955
DLC1	5.072808972	2.777515763	-2.295293209	2.47E-10	2.27E-08
RPLP1	312.9654472	444.9709204	132.0054732	1.76E-06	1.96E-05
COMP	72.10197178	46.04101727	-26.06095451	0.001641226	0.005553165
RPL31	98.75415778	130.7729582	32.01880039	2.11E-06	2.26E-05
FAM207A	6.536088222	8.625696296	2.089608074	0.010078559	0.024397929
GZMK	4.509959015	2.438499199	-2.071459817	0.000516371	0.002146536
SLC2A3	15.37833356	13.13945437	-2.238879189	0.003867527	0.011073894
METTL7A	29.94497199	20.06817641	-9.876795578	0.000382275	0.001671914
RAMP3	19.47472446	13.65813424	-5.816590219	0.000581386	0.002363796
TMEM205	35.45271819	44.80559662	9.352878425	0.005421011	0.014647461
CDC20	7.738960435	12.82428675	5.085326312	9.96E-05	0.000546973
SRF	17.8087069	14.81233756	-2.996369339	0.002456793	0.007725524
GAK	7.910587583	11.78775646	3.877168881	0.004388253	0.012287306
NUDT8	4.508270578	6.965317148	2.45704657	9.02E-05	0.000501803
SNX9	25.96574833	23.08746958	-2.878278756	0.011048596	0.026305274
ITGBL1	9.147762056	5.673825204	-3.473936851	4.33E-06	4.10E-05
TERF2IP	24.29055	21.76988917	-2.520660831	0.015636271	0.034956466
TFF1	469.5669056	1155.912412	686.3455062	0.004556424	0.012663983
EIF3G	35.53414736	42.45944704	6.925299681	0.000219138	0.001048099
DCXR	13.86883083	17.81538066	3.946549829	0.003582699	0.010416832
COASY	17.39103063	19.90166972	2.510639093	0.013093167	0.030217433
HS6ST1	16.64807175	11.98120425	-4.666867496	0.002179812	0.006992625
CD14	48.1732725	35.30130892	-12.87196358	0.001160694	0.004193421
PARP1	16.69884183	18.71344086	2.014599026	0.021367555	0.045422967
CNN3	67.10140778	44.97848775	-22.12292003	1.49E-09	8.16E-08
CACYBP	10.13933728	13.32577648	3.186439201	2.92E-05	0.000195037
ENOPH1	17.85814639	20.1755188	2.317372414	0.004613765	0.012794725
KDELC2	12.81922231	10.3627877	-2.456434601	2.01E-05	0.000145085
TAF10	8.371902139	10.88206124	2.510159101	7.64E-06	6.55E-05
PTTG1	6.050033042	10.01377132	3.963738282	1.05E-06	1.28E-05
DECR1	14.31024039	17.17820292	2.867962527	8.16E-05	0.000458939
TCEAL4	33.389035	28.23285183	-5.156183169	0.000154472	0.000783779
UBE2Q1	22.11970861	25.62348385	3.503775234	0.00262424	0.00814078
LTBP2	29.08815571	19.19652166	-9.891634046	1.14E-07	2.16E-06
RRP1	6.965866625	9.190505394	2.224638769	0.001066611	0.003912692
SOD1	77.39715028	96.03543732	18.63828705	0.000644446	0.002571367
ANGPTL2	25.14419213	15.16217392	-9.98201821	3.13E-08	7.89E-07
CKS2	21.07886211	34.98148534	13.90262323	1.62E-07	2.85E-06
NAPRT	24.13045325	33.86302352	9.732570271	0.014000448	0.031943345
MST1R	15.6945559	23.21873044	7.524174534	0.001244894	0.00444334
MRPL12	13.46277692	18.35742108	4.894644168	0.008663263	0.021573053
MRPL15	27.93836514	34.75106634	6.812701199	0.000359703	0.001589425
SLC22A17	9.214598444	5.387317648	-3.827280797	2.55E-07	4.07E-06
ABL1	19.72548889	13.26974432	-6.455744565	2.63E-12	1.12E-09
ANXA1	85.86455375	71.57695651	-14.28759724	0.004613765	0.012794725
PLBD2	20.7130529	15.87742772	-4.835625184	3.19E-09	1.40E-07
MPST	9.258604486	12.30204993	3.043445443	0.002838918	0.008657549
ESYT1	24.52306111	21.32226155	-3.200799562	0.00612647	0.016197718
NT5C	15.98080257	21.76208563	5.781283064	0.00073488	0.002865018
MVP	72.51403361	83.59659606	11.08256245	0.004556424	0.012663983
NAA20	18.34348676	21.35551045	3.012023687	0.000693322	0.002731289
NID2	5.152645708	3.01426371	-2.138381998	1.40E-08	4.20E-07
MDH2	43.46078875	55.98482141	12.52403266	2.50E-09	1.15E-07
COL5A2	101.5706818	61.19886807	-40.37181374	8.99E-08	1.79E-06
TPT1	390.8664514	475.3899887	84.52353734	3.61E-05	0.00023255
AIP	38.20485375	43.0066631	4.801809349	0.007340215	0.018802395
MXRA7	12.00403738	7.543535099	-4.460502276	4.69E-10	3.51E-08
CDK2AP2	27.07322971	34.27118651	7.197956799	0.000451359	0.00192459
HCK	9.586165583	6.79227682	-2.793888764	0.000598791	0.002420299
EPS8L1	23.46716174	30.77250075	7.30533901	0.015128711	0.03401769
JCHAIN	154.4271599	111.2749336	-43.15222631	0.011303709	0.026815005
SDC3	14.77898276	11.82645545	-2.952527313	4.92E-05	0.0003017
COL1A1	1155.220244	595.1109159	-560.1093285	2.16E-09	1.04E-07
PPM1G	27.72584972	34.16056746	6.434717743	3.65E-07	5.49E-06
NSUN2	11.18207774	13.28312082	2.101043081	0.00068328	0.002698574
PSMD3	20.40016626	24.43573439	4.03556813	0.000465109	0.001973059
EPN1	9.175287486	11.19822403	2.022936542	0.006749237	0.017563852
44446	16.57434479	14.49862573	-2.075719059	0.000635064	0.002542917
ADAMTSL2	11.90245011	7.235392915	-4.667057196	2.62E-06	2.69E-05
EPAS1	34.46886653	26.1393471	-8.329519429	6.45E-05	0.000378549
SURF2	13.09046721	16.565365	3.474897792	0.008168081	0.020525133
SH2D3A	7.286807597	10.29577708	3.008969487	0.000108092	0.000585527
C4orf48	9.845736714	17.00221291	7.156476196	0.004671759	0.01292669
ATP5MPL	13.77491082	17.4260503	3.651139476	0.000117304	0.000627222
AHSA1	26.65484528	32.70578535	6.050940074	5.14E-06	4.72E-05
HMGB2	22.64568181	29.85779415	7.212112349	6.56E-05	0.000384078
SNU13	36.27907833	41.35602127	5.076942934	0.014962779	0.033730068
PEG10	5.579555028	3.402213383	-2.177341645	0.007166798	0.018468631
VASH1	5.990303056	3.565718007	-2.424585049	1.62E-11	3.95E-09
C19orf24	13.62327936	17.61705113	3.993771766	0.014474563	0.032826099
CPXM2	11.22847803	6.503219915	-4.725258112	4.02E-08	9.59E-07
RPS27	579.1232417	774.5732296	195.4499879	6.35E-05	0.000372567
GPC3	9.010144807	4.335017334	-4.675127473	5.77E-08	1.27E-06
PSAPL1	0.954663517	3.474885474	2.520221957	0.001239762	0.004430115
SPIN1	21.99180125	17.46644499	-4.525356264	8.39E-06	7.06E-05
LMNB2	12.50238503	15.26522935	2.762844324	0.001144499	0.004144554
LRRC17	5.145498644	2.7289796	-2.416519044	7.71E-07	9.95E-06
CD200	7.160994111	4.026424201	-3.13456991	6.82E-07	8.98E-06
SIGMAR1	22.08248708	26.12759648	4.045109396	0.000873847	0.003309162
SF3A2	19.28456039	22.20696156	2.922401174	0.019627664	0.042325558
PPP1R14D	7.899907304	12.46575174	4.565844433	0.021594216	0.045857712
NOP53	57.87176889	71.45321761	13.58144872	0.005289049	0.014365905
SNRPB	96.62371	132.9631861	36.33947606	8.72E-07	1.11E-05
ATP5MC2	48.07013681	61.39061042	13.32047362	0.000117304	0.000627222
IMPDH2	44.62997	56.5427162	11.9127462	5.18E-05	0.000314617
RPL37A	89.83411653	120.0721585	30.23804192	4.92E-05	0.0003017
DNTTIP1	25.99170836	32.77183044	6.780122076	0.001490907	0.00513691
NACA	51.31241806	61.10414507	9.791727015	0.000113534	0.000609423
PPIC	36.77960264	32.63640704	-4.143195597	0.003770376	0.010843215
SCD5	9.911656097	6.707594958	-3.204061139	0.008663263	0.021573053
PSMB10	20.17744351	25.32121075	5.143767233	0.001805381	0.006000706
MSN	83.30549111	71.31023779	-11.99525332	0.007883279	0.019958867
RPS14	123.2273211	161.5239017	38.29658058	3.08E-05	0.000203934
ABHD11	17.68098279	24.95319363	7.272210842	2.16E-05	0.000153427
TMEM158	11.79157853	8.463406934	-3.328171594	0.017819372	0.038912521
CTHRC1	91.15508014	60.56488006	-30.59020008	4.00E-05	0.000253183
WDR83OS	31.38947681	35.34837479	3.958897983	0.022998628	0.048327857
LRRC32	36.07864903	21.71681703	-14.361832	2.38E-11	4.77E-09
COX7C	86.38638903	112.7459254	26.35953632	9.27E-07	1.17E-05
JAK1	36.75190736	31.56788793	-5.184019432	0.000547981	0.002255293
ACTG2	70.73239378	14.58362646	-56.14876732	0.000333241	0.00149375
HSF1	16.48020613	21.04621194	4.566005819	0.001036852	0.003823854
PRR15L	48.58568542	68.33446973	19.74878432	0.007517388	0.019192903
PLSCR4	10.50550039	6.490713569	-4.01478682	2.27E-09	1.07E-07
TUSC3	11.46613301	8.281079521	-3.185053493	0.006997068	0.01809883
TM9SF4	19.90859861	22.31786589	2.409267276	0.005421011	0.014647461
PDGFB	13.57772239	10.61632672	-2.961395671	0.00583492	0.015569398
SMARCA2	15.05933682	11.62529032	-3.434046496	5.64E-05	0.000337457
PLOD1	38.96264	33.98891177	-4.973728225	0.001450351	0.005039106
ACP1	14.60671571	17.26597085	2.659255137	2.49E-07	4.00E-06
MYH11	40.83879161	11.76959398	-29.06919763	2.44E-07	3.93E-06
RPS10	74.82736111	101.5045035	26.67714241	0.001957955	0.006404992
KRTCAP3	21.91818008	38.57512065	16.65694056	1.07E-07	2.06E-06
SQOR	16.67674372	21.62368734	4.946943616	0.000170053	0.000846243
GREM1	18.12619667	11.15987659	-6.966320079	1.05E-06	1.28E-05
ITM2A	11.55239318	8.822124783	-2.730268397	0.00068328	0.002698574
GNS	35.55070639	29.70242594	-5.848280445	0.002011386	0.006552172
MRPL27	10.55636183	12.90551455	2.349152716	0.00262424	0.00814078
ITGAV	34.14793931	24.89623655	-9.251702756	7.79E-06	6.64E-05
MANF	32.33394944	37.71273014	5.378780696	0.007517388	0.019192903
FRAT2	6.559545833	8.852877197	2.293331364	9.04E-06	7.51E-05
SH3BGRL	60.91573681	49.52440986	-11.39132695	7.79E-06	6.64E-05
HAX1	27.61407708	33.71332423	6.099247142	4.86E-06	4.50E-05
PLPP1	20.91560071	14.81728411	-6.098316596	5.55E-07	7.62E-06
MAP3K3	7.338986917	5.088068183	-2.250918734	1.61E-09	8.60E-08
LMNB1	7.341742111	9.543614803	2.201872692	0.004333459	0.012153058
ICAM1	22.70261429	17.11026341	-5.592350883	0.005289049	0.014365905
GNPAT	19.24604458	22.21221546	2.966170881	0.004333459	0.012153058
FH	21.34293167	25.36324789	4.020316221	0.000444627	0.001900452
RPS27A	139.7344596	182.6640117	42.92955211	5.14E-06	4.72E-05
HMCES	18.17632854	21.82930551	3.652976965	0.000135779	0.000711911
CENPW	7.599728819	10.2291363	2.629407476	0.00280206	0.008568287
PSMC4	40.40490153	42.74908099	2.344179458	0.023484075	0.049156673
MXRA5	42.05924315	29.47985979	-12.57938336	0.000556161	0.002282151
UQCRC2	25.46803056	29.66359268	4.195562121	0.00023334	0.001105382
MYLK	10.65151689	4.5309464	-6.120570489	1.59E-10	1.66E-08
MRPS18A	12.23212528	14.83634294	2.604217666	0.000164702	0.000824238
STAB1	8.941951556	5.607895113	-3.334056443	1.07E-07	2.06E-06
UCHL1	12.90516793	7.651235746	-5.253932184	3.36E-07	5.13E-06
SPHK1	11.86237554	9.798412746	-2.063962795	0.004499729	0.012545709
ATIC	18.98690136	26.08675603	7.099854667	6.89E-09	2.50E-07
SIRT7	5.724965278	7.92388107	2.198915793	0.000431444	0.001854955
DKK3	32.56593917	21.64242321	-10.92351596	1.14E-07	2.16E-06
PPP1CA	55.58719347	68.62847239	13.04127892	1.07E-06	1.30E-05
PI16	6.283246612	2.327030771	-3.956215841	0.002765639	0.008486166
SLC44A4	72.43186778	102.0373686	29.60550086	0.009511512	0.023302267
WLS	22.40767111	18.04426501	-4.363406097	4.67E-05	0.000288724
SLC6A6	19.40623264	14.61307051	-4.79316213	0.000226134	0.001076999
DDX27	12.41336331	14.73167521	2.318311906	2.41E-05	0.000167264
MGP	213.2285532	124.5480393	-88.6805139	7.87E-07	1.01E-05
NDUFS3	13.8911661	16.55005023	2.658884128	0.000693322	0.002731289
LSM7	20.74109763	27.9988448	7.257747178	0.001316276	0.004653989
SNAI2	15.72672254	11.50410186	-4.222620683	7.02E-05	0.00040565
RPS6KA4	17.27600801	21.51034532	4.23433731	0.001193721	0.004285322
GSS	26.66450528	32.23771268	5.573207398	3.71E-06	3.61E-05
ETS1	24.78514056	20.24149125	-4.543649302	0.000318249	0.001435878
ANGPTL1	3.784056446	1.464126758	-2.319929688	3.06E-06	3.06E-05
SERPINE1	136.1199606	82.65465632	-53.46530423	4.86E-06	4.50E-05
SMIM26	20.63663389	26.80687803	6.170244139	1.03E-06	1.26E-05
COX8A	176.1888594	221.1969328	45.00807337	0.000181249	0.000893014
PRPF6	42.95901028	51.94869239	8.989682117	0.000137994	0.000719571
CDIP1	7.313949153	5.076448761	-2.237500392	2.49E-08	6.64E-07
TRAF4	17.920383	23.21546586	5.295082859	0.000101219	0.000554092
IL33	7.661615113	3.884966577	-3.776648535	4.21E-05	0.000265026
ACSS2	8.962535514	11.56696975	2.604434233	0.006431074	0.016905898
COL15A1	31.31717026	18.56372162	-12.75344864	2.61E-08	6.88E-07
ISOC2	9.030757917	11.15565954	2.124901619	0.003191112	0.009462117
FEN1	7.870011639	10.48063175	2.610620108	2.24E-05	0.000158268
EPRS	21.94847167	25.38259361	3.434121939	0.016696518	0.036908248
NR2F2	16.58701525	11.63567776	-4.951337489	3.22E-07	4.99E-06
RNF122	7.475271528	5.328826746	-2.146444781	5.44E-06	4.95E-05
STXBP2	10.78515257	13.42046211	2.635309543	0.001227615	0.004387974
CDS1	8.220139806	10.83826969	2.618129885	0.001450351	0.005039106
TMX4	12.05649321	9.606486549	-2.450006659	0.001112733	0.004043669
NDUFB1	15.46872431	18.74974165	3.281017342	0.001733264	0.005798241
ATP5MC3	17.39156456	21.93939821	4.547833656	7.25E-07	9.43E-06
NR2C2AP	9.153436069	12.17768832	3.024252254	1.08E-08	3.41E-07
WWC3	8.533930028	6.266563239	-2.267366788	3.27E-09	1.41E-07
COL6A1	154.6694579	86.17276169	-68.49669623	1.07E-07	2.06E-06
TOP1MT	3.679072889	6.141509563	2.462436674	1.25E-09	7.18E-08
SLCO2A1	17.58866068	11.47321676	-6.11544392	0.000202526	0.000983416
TRIR	64.19192875	78.28531338	14.09338463	0.002952164	0.008919687
COPS9	15.72986168	18.46098299	2.731121305	0.02275919	0.047913881
LRP1	39.11666667	24.85411021	-14.26255646	1.32E-09	7.37E-08
JPT1	37.40812815	50.4165362	13.00840804	0.001334702	0.004707081
ICA1	9.281191472	12.07106451	2.789873035	0.000196219	0.000956153
ETV4	7.634572917	13.29953275	5.66495983	2.37E-05	0.000164968
OLFML1	6.213816944	3.605969606	-2.607847339	2.21E-09	1.06E-07
PSMG3	14.79794896	20.05905417	5.261105211	0.000209021	0.001009442
BCL6B	5.296153833	2.962073618	-2.334080215	2.63E-09	1.20E-07
SPI1	17.37493464	12.48532528	-4.889609357	0.000193135	0.000944088
TSC22D3	63.46639583	52.60677832	-10.85961751	0.009962798	0.024169515
EGR1	116.1673929	76.21885479	-39.94853813	0.003232609	0.00955096
FCN1	3.849774616	1.542025757	-2.307748859	0.003029936	0.009099331
BZW2	13.94815907	19.06009532	5.111936254	4.07E-09	1.67E-07
LAPTM4A	191.8410708	174.5023139	-17.33875689	0.008168081	0.020525133
NR2F6	19.14640618	26.78560568	7.639199496	0.000101219	0.000554092
PKD2	11.55708129	6.856121817	-4.700959475	6.39E-13	4.96E-10
CSNK2B	15.55037224	18.70041682	3.150044581	0.006668397	0.017400873
DDX56	15.85177278	19.06039376	3.208620983	2.28E-05	0.000160743
CALHM2	9.684027194	7.337345113	-2.346682082	8.55E-06	7.18E-05
NQO1	59.50413333	99.21818732	39.71405399	4.95E-06	4.57E-05
ESRP1	14.7052789	21.93211263	7.226833731	1.16E-06	1.39E-05
PSME2	35.00871764	48.19403	13.18531236	0.000144842	0.000747126
STYXL1	13.97929986	17.55973134	3.580431477	0.000212345	0.001021116
CALD1	60.90598194	34.54540008	-26.36058186	6.70E-10	4.55E-08
HNRNPU	38.08152569	40.43201437	2.350488672	0.018012812	0.039265906
PRMT1	22.02885707	26.1239368	4.095079733	0.000598791	0.002420299
ECM2	4.714960236	2.699748787	-2.015211449	8.14E-09	2.73E-07
MPEG1	9.855121715	6.16691311	-3.688208605	1.46E-05	0.000111475
LXN	24.96535458	17.96703506	-6.998319527	2.28E-05	0.000160743
IGBP1	36.16249431	43.72030761	7.5578133	7.79E-06	6.64E-05
RPL35	248.3386056	334.3670915	86.02848599	0.000564454	0.002307794
RPLP0	273.4532528	364.4605676	91.00731483	4.09E-06	3.91E-05
RRP9	13.83739285	18.57583625	4.738443406	2.89E-06	2.91E-05
FZD4	5.443054958	3.406660838	-2.03639412	1.73E-07	3.00E-06
COA4	16.03985281	20.65641152	4.616558716	9.83E-09	3.16E-07
TMEM179B	27.70983458	32.08224648	4.372411896	0.00170982	0.00573836
GMFG	16.55634572	13.63924031	-2.917105412	0.00023334	0.001105382
IRF2BPL	11.98007178	8.995472113	-2.984599665	4.02E-08	9.59E-07
BIK	18.25008997	29.8047242	11.55463422	0.001097158	0.003996423
CCDC167	14.33832922	17.62750683	3.289177609	0.022521921	0.047511002
MSC	10.33060833	6.941165521	-3.389442812	4.41E-06	4.15E-05
DMPK	8.380226389	6.03134662	-2.348879769	0.00023334	0.001105382
RGS2	39.05520688	27.30866207	-11.7465448	0.000486468	0.002042737
CALCRL	6.670584778	3.582830635	-3.087754143	2.71E-07	4.28E-06
KIAA1217	13.78323739	10.76026913	-3.022968262	8.03E-05	0.000453203
LSR	110.9496308	140.6953239	29.74569311	0.000479249	0.002018564
APOD	149.9051854	97.80296607	-52.10221935	0.000703502	0.002765252
RPL13	152.5326363	224.4642034	71.93156713	1.28E-06	1.51E-05
FDFT1	24.30981222	34.72096128	10.41114906	0.000644446	0.002571367
FSTL3	45.8688225	36.77397887	-9.094843627	0.004068681	0.011548695
CPE	80.41041778	45.67568014	-34.73473764	6.83E-06	5.96E-05
FMOD	41.23674958	33.90873372	-7.328015865	2.92E-05	0.000195037
CLPP	15.38167118	18.25459263	2.872921453	0.002268786	0.007214694
GOT1	15.30178	19.00190145	3.700121451	0.003818671	0.010951677
MYO9B	13.46211381	10.78186738	-2.680246425	7.25E-07	9.43E-06
TNC	16.64179728	9.259941337	-7.381855941	0.000524111	0.002172889
FHL1	10.59547782	5.144006479	-5.451471341	1.19E-08	3.68E-07
UBE2M	31.43984181	36.27349	4.833648194	0.016158753	0.035943387
OSCAR	6.093930903	3.898694448	-2.195236455	0.002765639	0.008486166
ATP5MG	33.22272764	40.64072859	7.418000953	5.24E-06	4.80E-05
PLA2G10	3.503205536	7.350882013	3.847676477	0.00876546	0.021788229
GLUL	71.80589597	58.64825803	-13.15763794	0.006431074	0.016905898
SLC38A1	10.2811394	12.51748603	2.236346625	0.005033795	0.013793242
PROS1	12.51008911	9.495664	-3.014425111	0.000184154	0.00090625
NANS	10.57635054	13.41050787	2.834157332	0.003191112	0.009462117
GJB3	18.99116335	24.22778735	5.236624005	0.012238277	0.028605878
RPL12	217.2048389	296.5913155	79.3864766	1.52E-07	2.72E-06
MAB21L2	3.884315263	1.537400274	-2.346914989	0.000117304	0.000627222
ITM2C	84.55675208	69.22198662	-15.33476546	0.000479249	0.002018564
IL7R	8.813447515	6.425056511	-2.388391004	6.24E-05	0.000367195
SULF1	65.413595	42.59589938	-22.81769562	2.72E-06	2.77E-05
CDH5	9.274356764	5.444458113	-3.829898651	2.83E-09	1.26E-07
NDUFB4	36.68629625	42.71284254	6.026546285	0.003150102	0.009369592
ADGRL2	6.049522958	3.754016663	-2.295506295	5.05E-09	2.00E-07
TGFB1	33.16485426	26.73332203	-6.431532236	0.000598791	0.002420299
KANK2	18.22962961	11.15014203	-7.079487583	2.56E-13	2.44E-10
NDUFS6	31.43425097	42.61958056	11.18532959	2.73E-05	0.000184756
NDUFA2	29.15744903	35.95339085	6.795941817	0.000104602	0.000569353
SCD	38.8266641	49.47405189	10.64738779	0.001081785	0.00395667
COL6A2	222.4412661	120.2099958	-102.2312703	1.57E-09	8.47E-08
CMAS	18.13596729	21.17803844	3.042071145	0.01237723	0.028876329
AKAP12	16.90039594	10.13643714	-6.763958804	7.56E-07	9.79E-06
CXCL17	41.18024164	79.13137585	37.95113421	0.00084911	0.003235214
SLC29A2	7.283648236	10.77219494	3.488546708	0.000400065	0.001735664
BEX4	22.60304814	14.04255623	-8.560491914	8.99E-08	1.79E-06
NUAK1	6.745723347	4.512632213	-2.233091135	3.35E-08	8.30E-07
TMEM109	53.53184361	48.60392197	-4.927921639	0.007977209	0.020139209
TIMM17B	14.21344503	17.56657927	3.35313424	3.87E-05	0.000245569
VDAC1	67.40710514	92.21477859	24.80767345	2.60E-07	4.14E-06
MACROD1	6.720628625	9.629116113	2.908487488	0.001575173	0.005373585
RPS24	158.1353101	224.6077886	66.47247845	5.43E-07	7.54E-06
CLDN5	8.734294125	6.561252475	-2.17304165	0.00193173	0.00633924
EHD2	43.77908972	37.76980218	-6.009287539	0.012659335	0.029407444
CCT7	49.26952403	56.43738	7.167855972	0.000152009	0.000774131
LDB1	19.67924153	17.14570359	-2.533537936	0.000479249	0.002018564
CCT5	23.16917701	28.91382755	5.744650535	1.01E-06	1.24E-05
GPR183	13.40766086	9.326133282	-4.081527579	0.000272713	0.001263943
TUBA1A	60.06563014	37.09546625	-22.97016389	5.17E-09	2.03E-07
NBL1	53.15637083	45.09535718	-8.06101365	0.015296262	0.034319883
CCDC3	7.982517931	5.88160569	-2.10091224	2.67E-06	2.73E-05
CBR1	19.67817563	24.84365454	5.16547891	0.001081785	0.00395667
CLDN4	93.01997783	120.6215072	27.60152935	0.013093167	0.030217433
MAGED1	35.82114625	30.7748838	-5.046262447	0.000129336	0.000683611
ADAM12	6.338786617	3.674776944	-2.664009673	2.47E-06	2.57E-05
NEDD8	14.55121538	17.11869449	2.567479118	0.00193173	0.00633924
KDM6B	8.951821583	6.916209014	-2.035612569	7.76E-05	0.000440734
NMU	8.031035	14.91630894	6.885273942	0.021367555	0.045422967
PER1	18.37360603	14.5305723	-3.843033732	0.002838918	0.008657549
ASPN	53.73420708	29.33727744	-24.39692965	9.53E-10	5.77E-08
TAF1D	7.827033486	9.86343162	2.036398134	0.000451359	0.00192459
PYGB	62.66088931	96.30155535	33.64066605	0.000644446	0.002571367
CHRAC1	11.09062672	13.1538803	2.063253574	0.01237723	0.028876329
TOMM40	12.35857176	15.63640925	3.27783749	3.54E-05	0.000228897
RPL24	155.0355778	199.1599673	44.12438955	4.00E-05	0.000253183
PMP22	48.7951225	28.98347782	-19.81164468	1.30E-08	3.99E-07
CEBPG	11.67182508	14.177427	2.505601917	0.00084911	0.003235214
CIAO2B	47.54326542	60.88813507	13.34486965	2.07E-06	2.22E-05
PSMG2	13.63797079	15.92821669	2.290245898	0.00022261	0.001063478
RPL38	66.40902708	94.77739239	28.36836531	0.000144842	0.000747126
TSPO	123.1720283	160.185269	37.01324068	0.014962779	0.033730068
CISD3	12.32740599	17.61924944	5.291843451	1.46E-05	0.000111475
ERO1B	12.26485052	6.426211268	-5.83863925	0.003537127	0.010303625
BICC1	11.55312247	7.605455532	-3.94766694	1.87E-06	2.05E-05
DENND5A	7.191779611	4.996639239	-2.195140372	3.69E-09	1.54E-07
MZT2A	7.437818708	9.619455239	2.181636531	0.002556047	0.007973044
USP11	17.80167711	14.6232569	-3.17842021	2.89E-06	2.91E-05
SLC17A9	6.408957079	9.220659066	2.811701987	0.010922968	0.026086174
MRPS10	16.37845879	18.59984828	2.22138949	0.018805081	0.040764034
TOMM34	19.77390417	25.40065408	5.626749918	1.57E-05	0.000118402
NAB2	13.38129968	10.99472742	-2.386572258	0.002122285	0.006843433
KDR	5.494707458	3.282596261	-2.212111198	4.71E-08	1.08E-06
CCT8	38.30780667	44.44349845	6.135691784	0.00073488	0.002865018
SH3GLB1	21.72077403	19.18401665	-2.53675738	0.00170982	0.00573836
RAB25	62.44905722	100.8896275	38.44057024	3.81E-07	5.70E-06
UQCRH	55.13093611	70.30395408	15.17301797	1.91E-05	0.000139026
BACE2	19.95261821	26.5219083	6.569290087	0.003150102	0.009369592
SRPK1	8.642486875	11.01456075	2.372073871	0.000486468	0.002042737
PPP1R7	16.03972483	18.60789339	2.568168561	0.000164702	0.000824238
MANBAL	26.08437153	31.1797262	5.095354669	1.65E-05	0.00012335
EDNRA	12.79877331	7.747272263	-5.051501042	5.30E-09	2.07E-07
PABPC1	207.0875181	267.0103399	59.9228218	0.000836987	0.003200804
PLVAP	88.23329694	59.54611042	-28.68718652	4.23E-07	6.19E-06
PTPRM	7.127633972	4.893747096	-2.233886876	7.99E-10	5.12E-08
PWWP2B	11.78014239	15.45301434	3.672871949	0.013093167	0.030217433
F2RL3	6.747651903	4.483990532	-2.26366137	0.000616679	0.002480496
KCTD20	13.81339469	10.3028268	-3.510567892	1.73E-07	3.00E-06
PTPRN	8.499310001	4.320055009	-4.179254993	0.018805081	0.040764034
PFDN2	63.80484722	91.51581085	27.71096362	7.87E-07	1.01E-05
LAMC1	36.80725556	28.42734293	-8.379912626	2.37E-06	2.49E-05
RSL1D1	21.13573292	26.47574606	5.34001314	7.71E-07	9.95E-06
CLEC11A	27.56096069	17.19455165	-10.36640905	6.27E-09	2.32E-07
ABRACL	21.77439276	26.10373907	4.329346307	0.015128711	0.03401769
RNF126	9.797180028	12.50698056	2.709800536	0.00478973	0.013197258
EEF1D	13.910178	16.60320503	2.693027028	0.015465444	0.034630662
SUN2	35.24089417	29.59332752	-5.647566646	0.000598791	0.002420299
HINT2	7.138569444	9.251058239	2.112488795	0.001553705	0.005313483
ZNF706	9.914862667	12.16820292	2.253340249	0.000370829	0.001629887
HYAL2	17.65123782	15.39208637	-2.259151453	0.012802511	0.029690064
IFI35	25.28662319	31.58908449	6.302461299	0.023484075	0.049156673
NUMBL	7.03514175	4.813787437	-2.221354313	2.63E-09	1.20E-07
SMIM22	26.21768717	43.71837344	17.50068627	1.46E-05	0.000111475
FERMT2	8.452605167	4.686819539	-3.765785627	9.06E-13	5.93E-10
LCP1	29.64612528	26.92601165	-2.72011363	0.006997068	0.01809883
NCL	69.48447333	82.05588732	12.57141399	6.14E-05	0.000362069
APP	151.0008543	132.7498327	-18.25102163	0.007253042	0.01864446
CCT6A	36.59649097	45.19898845	8.602497478	1.24E-08	3.84E-07
SNRPF	9.782997778	13.05201846	3.269020687	0.000486468	0.002042737
FAM83E	16.76524079	26.87542529	10.1101845	0.004120431	0.011674242
S100A10	326.7074696	456.29941	129.5919404	8.16E-05	0.000458939
IGFBP3	153.1495171	114.4175238	-38.73199324	0.009848224	0.023947687
SFRP1	8.081532324	2.6779001	-5.403632224	4.82E-08	1.10E-06
PLK1	3.519540782	5.771946944	2.252406162	1.33E-07	2.46E-06
RPL18	138.6652064	194.1409617	55.4757553	1.87E-06	2.05E-05
RPP25	7.460555167	10.25589254	2.795337369	0.00280206	0.008568287
NDST1	11.6844295	7.848085042	-3.836344458	7.99E-10	5.12E-08
MRPL17	18.76973903	25.20677554	6.437036507	4.30E-08	1.01E-06
QARS	35.44201	40.03298183	4.590971831	0.002876218	0.008741254
WDR6	24.21808264	21.22862258	-2.989460061	0.02026506	0.043436119
SERINC1	72.16406694	57.13784183	-15.02622511	5.18E-05	0.000314617
UBA52	91.99529569	115.279107	23.28381135	2.09E-05	0.000149499
TMCO1	18.41318472	21.17006323	2.756878503	0.015296262	0.034319883
CIB1	119.0844689	161.2775759	42.19310703	0.001575173	0.005373585
RPSA	113.8986374	157.1054821	43.20684475	3.73E-07	5.59E-06
ZCCHC24	16.27791888	8.257613662	-8.020305213	2.48E-13	2.44E-10
NDUFV1	26.50806361	31.77749296	5.269429347	0.001210559	0.004339495
LAD1	87.82382472	125.351613	37.52778824	2.45E-05	0.000169497
PLPP3	14.13915681	8.347620282	-5.791536524	2.60E-10	2.36E-08
LEPROT	25.55700806	20.46546835	-5.091539703	6.82E-07	8.98E-06
COMTD1	10.65635526	15.36987998	4.713524712	0.00478973	0.013197258
OLFM2	6.692369333	4.608733563	-2.08363577	0.000152009	0.000774131
COPZ2	12.56520431	8.519847887	-4.045356418	4.61E-08	1.07E-06
TPRN	5.653970861	7.84124631	2.187275449	0.002522562	0.007892378
ARPC3	67.81514486	81.18063225	13.36548739	0.002268786	0.007214694
HNRNPA1	95.61945014	107.8481411	12.22869099	0.003537127	0.010303625
ZBED1	19.53458674	16.01792211	-3.516664623	0.000149584	0.000764286
TSPYL4	8.958656514	6.464313831	-2.494342683	2.10E-07	3.49E-06
EMD	24.83749986	28.24903634	3.411536477	0.007253042	0.01864446
FAM136A	11.2484509	13.767125	2.518674097	1.73E-07	3.00E-06
FAM84B	10.75843072	13.49708769	2.738656968	0.022286805	0.047111028
MRVI1	7.843597014	4.508628352	-3.334968662	7.38E-11	9.55E-09
F11R	34.07973528	45.36543789	11.28570261	7.38E-05	0.000422257
CAPN1	39.46695083	44.94058606	5.473635223	0.00876546	0.021788229
CYB561	21.28355069	25.71033825	4.426787559	0.019627664	0.042325558
MCRIP2	4.832544403	6.948796052	2.116251649	0.000140242	0.000728846
CTDSP2	47.92382708	37.59715648	-10.3266706	1.47E-06	1.69E-05
TBC1D9	8.162614167	6.145526096	-2.017088071	5.73E-05	0.000342411
NDUFB10	54.98488486	65.88075085	10.89586598	0.001316276	0.004653989
ASAH1	37.29812458	30.42612211	-6.872002471	0.000268512	0.001248666
TESC	47.0291719	82.02262029	34.99344838	0.001663804	0.005611216
CCDC8	8.580910819	5.011407644	-3.569503176	1.90E-13	2.36E-10
RAD23A	36.04898708	41.02580225	4.97681517	6.68E-05	0.000388407
SHB	10.73915114	14.54072032	3.801569185	0.0024245	0.007629772
F2RL1	24.25420356	33.4886378	9.234434247	0.017627755	0.038602671
FOXA3	15.98057921	25.21080112	9.23022191	0.000663599	0.002637619
FN1	288.4044408	197.5354533	-90.86898757	5.76E-06	5.18E-05
TSTD1	21.82242135	33.71773763	11.89531629	1.42E-06	1.63E-05
CLEC3B	6.707052781	4.434301632	-2.272751148	0.001160694	0.004193421
PSMA5	14.13095201	16.8643193	2.733367282	0.00161893	0.005494189
[truncated: 175 more rows]
